# Supplementary material for: Scalable approaches for generating, validating and incorporating data from high-throughput functional assays to improve clinical variant classification
Source: Hum Genet. 2024 Aug 1;143(8):995–1004. doi: 10.1007/s00439-024-02691-0 (PMC11303574; doi:10.1007/s00439-024-02691-0)
Supplement: Supplementary file 2 — Supplementary Material 2 [file 439_2024_2691_MOESM2_ESM.xlsx]

## Sheet: BICD2
Gene	Reference sequence	HGVS.c	HGVS.p	Pathogenicity score	bin
BICD2	NM_001003800.1	c.1534G>A	p.Val512Ile	0.0555036	NPV95
BICD2	NM_001003800.1	c.1192C>T	p.Arg398Trp	0.205122	NPV95
BICD2	NM_001003800.1	c.2192A>G	p.Asn731Ser	0.227989	NPV95
BICD2	NM_001003800.1	c.1370G>A	p.Arg457His	0.236847	NPV95
BICD2	NM_001003800.1	c.1376C>T	p.Thr459Met	0.110734	NPV95
BICD2	NM_001003800.1	c.2012C>T	p.Ala671Val	0.272648	NPV95
BICD2	NM_001003800.1	c.2245A>G	p.Met749Val	0.0689042	NPV95
BICD2	NM_001003800.1	c.1739G>A	p.Arg580Gln	0.139077	NPV95
BICD2	NM_001003800.1	c.1696C>T	p.Arg566Cys	0.235461	NPV95
BICD2	NM_001003800.1	c.1130G>A	p.Arg377Gln	0.158326	NPV95
BICD2	NM_001003800.1	c.980C>T	p.Pro327Leu	0.237222	NPV95
BICD2	NM_001003800.1	c.14C>T	p.Ser5Leu	0.0428948	NPV95
BICD2	NM_001003800.1	c.2350A>G	p.Met784Val	0.0326145	NPV95
BICD2	NM_001003800.1	c.2172G>C	p.Glu724Asp	0.0360723	NPV95
BICD2	NM_001003800.1	c.440A>G	p.Gln147Arg	0.268422	NPV95
BICD2	NM_001003800.1	c.378G>C	p.Lys126Asn	0.186744	NPV95
BICD2	NM_001003800.1	c.1445C>T	p.Thr482Met	0.135663	NPV95
BICD2	NM_001003800.1	c.977C>T	p.Ala326Val	0.178473	NPV95
BICD2	NM_001003800.1	c.1168C>A	p.Leu390Ile	0.219397	NPV95
BICD2	NM_001003800.1	c.2142G>C	p.Lys714Asn	0.20822	NPV95
BICD2	NM_001003800.1	c.1741C>T	p.Arg581Cys	0.0140328	NPV95
BICD2	NM_001003800.1	c.602A>G	p.Asn201Ser	0.280171	NPV95
BICD2	NM_001003800.1	c.1659G>A	p.Met553Ile	0.104112	NPV95
BICD2	NM_001003800.1	c.1802G>A	p.Gly601Glu	0.170136	NPV95
BICD2	NM_001003800.1	c.1714C>T	p.Arg572Cys	0.12085	NPV95
BICD2	NM_001003800.1	c.1438G>A	p.Ala480Thr	0.200515	NPV95
BICD2	NM_001003800.1	c.1369C>T	p.Arg457Cys	0.0935194	NPV95
BICD2	NM_001003800.1	c.979C>T	p.Pro327Ser	0.110184	NPV95
BICD2	NM_001003800.1	c.1276G>C	p.Glu426Gln	0.12949	NPV95
BICD2	NM_001003800.1	c.1348C>T	p.Arg450Cys	0.0797409	NPV95
BICD2	NM_001003800.1	c.1667A>C	p.Tyr556Ser	0.288508	NPV95
BICD2	NM_001003800.1	c.1501C>T	p.Arg501Trp	0.130361	NPV95
BICD2	NM_001003800.1	c.484C>T	p.Arg162Cys	0.204258	NPV95
BICD2	NM_001003800.1	c.728C>T	p.Ala243Val	0.0764306	NPV95
BICD2	NM_001003800.1	c.2440G>T	p.Ala814Ser	0.119841	NPV95
BICD2	NM_001003800.1	c.691C>T	p.Arg231Cys	0.179714	NPV95
BICD2	NM_001003800.1	c.2497G>A	p.Asp833Asn	0.0907401	NPV95
BICD2	NM_001003800.1	c.641G>A	p.Arg214His	0.130524	NPV95
BICD2	NM_001003800.1	c.905G>T	p.Gly302Val	0.0882228	NPV95
BICD2	NM_001003800.1	c.301G>A	p.Glu101Lys	0.132784	NPV95
BICD2	NM_001003800.1	c.638A>G	p.Lys213Arg	0.0498895	NPV95
BICD2	NM_001003800.1	c.1697G>A	p.Arg566His	0.120413	NPV95
BICD2	NM_001003800.1	c.746C>T	p.Thr249Met	0.13183	NPV95
BICD2	NM_001003800.1	c.1196G>A	p.Arg399His	0.136107	NPV95
BICD2	NM_001003800.1	c.803A>G	p.Asn268Ser	0.0455579	NPV95
BICD2	NM_001003800.1	c.2189G>T	p.Arg730Leu	0.221341	NPV95
BICD2	NM_001003800.1	c.2423G>A	p.Arg808His	0.303821	NPV95
BICD2	NM_001003800.1	c.485G>A	p.Arg162His	0.0920209	NPV95
BICD2	NM_001003800.1	c.355C>A	p.Leu119Ile	0.1336	NPV95
BICD2	NM_001003800.1	c.1094C>T	p.Thr365Met	0.194024	NPV95
BICD2	NM_001003800.1	c.567C>G	p.Ile189Met	0.20958	NPV95
BICD2	NM_001003800.1	c.1381G>A	p.Glu461Lys	0.112562	NPV95
BICD2	NM_001003800.1	c.2452A>G	p.Lys818Glu	0.105153	NPV95
BICD2	NM_001003800.1	c.1477C>T	p.Arg493Cys	0.26213	NPV95
BICD2	NM_001003800.1	c.91C>T	p.His31Tyr	0.072904	NPV95
BICD2	NM_001003800.1	c.1453G>T	p.Val485Phe	0.153575	NPV95
BICD2	NM_001003800.1	c.2536T>C	p.Cys846Arg	0.0793535	NPV95
BICD2	NM_001003800.1	c.368C>T	p.Thr123Met	0.13017	NPV95
BICD2	NM_001003800.1	c.640C>T	p.Arg214Cys	0.134356	NPV95
BICD2	NM_001003800.1	c.2461A>G	p.Thr821Ala	0.235775	NPV95
BICD2	NM_001003800.1	c.2383C>T	p.Arg795Trp	0.0794114	NPV95
BICD2	NM_001003800.1	c.1715G>A	p.Arg572His	0.138474	NPV95
BICD2	NM_001003800.1	c.1417C>T	p.Arg473Cys	0.298642	NPV95
BICD2	NM_001003800.1	c.2066A>G	p.Gln689Arg	0.314574	NPV95
BICD2	NM_001003800.1	c.2339C>T	p.Ser780Leu	0.088816	NPV95
BICD2	NM_001003800.1	c.1687G>A	p.Gly563Arg	0.166653	NPV95
BICD2	NM_001003800.1	c.2429G>A	p.Arg810His	0.0460444	NPV95
BICD2	NM_001003800.1	c.1195C>T	p.Arg399Cys	0.0999107	NPV95
BICD2	NM_001003800.1	c.788A>G	p.His263Arg	0.0794112	NPV95
BICD2	NM_001003800.1	c.733G>A	p.Glu245Lys	0.20878	NPV95
BICD2	NM_001003800.1	c.1990G>A	p.Ala664Thr	0.170212	NPV95
BICD2	NM_001003800.1	c.185A>C	p.Glu62Ala	0.152241	NPV95
BICD2	NM_001003800.1	c.1993G>T	p.Val665Leu	0.144476	NPV95
BICD2	NM_001003800.1	c.713G>A	p.Arg238Gln	0.148214	NPV95
BICD2	NM_001003800.1	c.1556G>T	p.Ser519Ile	0.0788509	NPV95
BICD2	NM_001003800.1	c.1805C>T	p.Thr602Met	0.119355	NPV95

## Sheet: BMPR1A
Gene	Reference sequence	HGVS.c	HGVS.p	Pathogenicity score	bin
BMPR1A	NM_004329.2	c.22A>G	p.Ile8Val	0.0901454	NPV95
BMPR1A	NM_004329.2	c.1438C>T	p.Arg480Trp	0.838704	PPV95
BMPR1A	NM_004329.2	c.953A>G	p.Tyr318Cys	0.291552	NPV95
BMPR1A	NM_004329.2	c.1235T>C	p.Val412Ala	0.0627666	NPV95
BMPR1A	NM_004329.2	c.563G>A	p.Arg188His	0.321865	NPV95
BMPR1A	NM_004329.2	c.749T>C	p.Met250Thr	0.282012	NPV95
BMPR1A	NM_004329.2	c.371G>A	p.Cys124Tyr	0.770581	PPV95
BMPR1A	NM_004329.2	c.4C>A	p.Pro2Thr	0.0452238	NPV95
BMPR1A	NM_004329.2	c.59G>A	p.Arg20His	0.136618	NPV95
BMPR1A	NM_004329.2	c.355C>T	p.Arg119Cys	0.561728	PPV95
BMPR1A	NM_004329.2	c.170C>G	p.Pro57Arg	0.156886	NPV95
BMPR1A	NM_004329.2	c.415C>T	p.Pro139Ser	0.0606389	NPV95
BMPR1A	NM_004329.2	c.1348G>A	p.Val450Met	0.116024	NPV95
BMPR1A	NM_004329.2	c.560G>A	p.Arg187His	0.123722	NPV95
BMPR1A	NM_004329.2	c.751G>T	p.Gly251Cys	0.153948	NPV95
BMPR1A	NM_004329.2	c.119A>C	p.Asp40Ala	0.169946	NPV95
BMPR1A	NM_004329.2	c.827A>C	p.Glu276Ala	0.0508951	NPV95
BMPR1A	NM_004329.2	c.1274A>T	p.Tyr425Phe	0.143989	NPV95
BMPR1A	NM_004329.2	c.629T>C	p.Ile210Thr	0.0269973	NPV95
BMPR1A	NM_004329.2	c.49A>C	p.Ile17Leu	0.358566	NPV95
BMPR1A	NM_004329.2	c.712C>G	p.Arg238Gly	0.537179	PPV95
BMPR1A	NM_004329.2	c.1457G>A	p.Arg486Gln	0.0638538	NPV95
BMPR1A	NM_004329.2	c.499A>T	p.Met167Leu	0.341451	NPV95
BMPR1A	NM_004329.2	c.185A>G	p.Tyr62Cys	0.379332	NPV95
BMPR1A	NM_004329.2	c.1215A>C	p.Lys405Asn	0.0460894	NPV95
BMPR1A	NM_004329.2	c.987A>C	p.Arg329Ser	0.107695	NPV95
BMPR1A	NM_004329.2	c.478A>G	p.Met160Val	0.137541	NPV95
BMPR1A	NM_004329.2	c.496G>A	p.Ala166Thr	0.0645068	NPV95
BMPR1A	NM_004329.2	c.505A>C	p.Ile169Leu	0.310834	NPV95
BMPR1A	NM_004329.2	c.1022G>A	p.Gly341Asp	0.783098	PPV95
BMPR1A	NM_004329.2	c.1465A>G	p.Ser489Gly	0.418765	NPV95
BMPR1A	NM_004329.2	c.731G>A	p.Arg244Gln	0.142641	NPV95
BMPR1A	NM_004329.2	c.1318A>G	p.Met440Val	0.0594021	NPV95
BMPR1A	NM_004329.2	c.1459T>C	p.Trp487Arg	0.121354	NPV95
BMPR1A	NM_004329.2	c.53T>C	p.Ile18Thr	0.0339989	NPV95
BMPR1A	NM_004329.2	c.194G>A	p.Gly65Glu	0.529623	PPV95
BMPR1A	NM_004329.2	c.1481G>A	p.Arg494Gln	0.0648409	NPV95
BMPR1A	NM_004329.2	c.572G>A	p.Arg191His	0.861513	PPV95
BMPR1A	NM_004329.2	c.1249C>G	p.Leu417Val	0.243881	NPV95
BMPR1A	NM_004329.2	c.58C>T	p.Arg20Cys	0.0571987	NPV95
BMPR1A	NM_004329.2	c.37G>A	p.Ala13Thr	0.0152122	NPV95
BMPR1A	NM_004329.2	c.1420G>C	p.Val474Leu	0.163893	NPV95
BMPR1A	NM_004329.2	c.587A>G	p.Asp196Gly	0.107606	NPV95
BMPR1A	NM_004329.2	c.168G>C	p.Leu56Phe	0.0349093	NPV95
BMPR1A	NM_004329.2	c.1411C>T	p.Arg471Cys	0.437898	NPV95
BMPR1A	NM_004329.2	c.1520A>G	p.Asn507Ser	0.324081	NPV95
BMPR1A	NM_004329.2	c.1466G>C	p.Ser489Thr	0.0306708	NPV95
BMPR1A	NM_004329.2	c.855T>G	p.His285Gln	0.307054	NPV95
BMPR1A	NM_004329.2	c.902C>A	p.Ser301Tyr	0.105712	NPV95
BMPR1A	NM_004329.2	c.1439G>T	p.Arg480Leu	0.743732	PPV95
BMPR1A	NM_004329.2	c.1171A>T	p.Thr391Ser	0.137204	NPV95
BMPR1A	NM_004329.2	c.1245A>C	p.Glu415Asp	0.109361	NPV95
BMPR1A	NM_004329.2	c.19T>C	p.Tyr7His	0.0844776	NPV95
BMPR1A	NM_004329.2	c.1462A>G	p.Asn488Asp	0.0712159	NPV95
BMPR1A	NM_004329.2	c.364A>G	p.Ile122Val	0.422684	NPV95
BMPR1A	NM_004329.2	c.205G>T	p.Asp69Tyr	0.120612	NPV95
BMPR1A	NM_004329.2	c.1412G>A	p.Arg471His	0.251188	NPV95
BMPR1A	NM_004329.2	c.1498A>G	p.Met500Val	0.200828	NPV95
BMPR1A	NM_004329.2	c.494T>C	p.Ile165Thr	0.0227364	NPV95
BMPR1A	NM_004329.2	c.281C>G	p.Thr94Ser	0.591066	PPV95
BMPR1A	NM_004329.2	c.941A>G	p.Asn314Ser	0.1153	NPV95
BMPR1A	NM_004329.2	c.350A>G	p.Gln117Arg	0.289221	NPV95
BMPR1A	NM_004329.2	c.1216C>T	p.Arg406Cys	0.299964	NPV95
BMPR1A	NM_004329.2	c.455G>A	p.Arg152Gln	0.193594	NPV95
BMPR1A	NM_004329.2	c.383A>G	p.Asn128Ser	0.102001	NPV95
BMPR1A	NM_004329.2	c.80A>G	p.Asp27Gly	0.246431	NPV95
BMPR1A	NM_004329.2	c.1082G>A	p.Arg361Gln	0.123241	NPV95
BMPR1A	NM_004329.2	c.505A>T	p.Ile169Phe	0.39465	NPV95
BMPR1A	NM_004329.2	c.973A>G	p.Thr325Ala	0.149635	NPV95
BMPR1A	NM_004329.2	c.850C>T	p.Arg284Cys	0.112073	NPV95
BMPR1A	NM_004329.2	c.1534C>T	p.Leu512Phe	0.186347	NPV95
BMPR1A	NM_004329.2	c.1346T>C	p.Ile449Thr	0.389078	NPV95
BMPR1A	NM_004329.2	c.1049A>T	p.Tyr350Phe	0.0138221	NPV95
BMPR1A	NM_004329.2	c.1199C>A	p.Thr400Asn	0.246354	NPV95
BMPR1A	NM_004329.2	c.358C>T	p.Arg120Trp	0.0686629	NPV95
BMPR1A	NM_004329.2	c.653G>C	p.Ser218Thr	0.211713	NPV95
BMPR1A	NM_004329.2	c.97A>G	p.Thr33Ala	0.123063	NPV95
BMPR1A	NM_004329.2	c.1507T>A	p.Cys503Ser	0.129868	NPV95
BMPR1A	NM_004329.2	c.748A>G	p.Met250Val	0.142333	NPV95
BMPR1A	NM_004329.2	c.733T>A	p.Tyr245Asn	0.199003	NPV95
BMPR1A	NM_004329.2	c.164C>T	p.Thr55Ile	0.106599	NPV95
BMPR1A	NM_004329.2	c.634C>A	p.Gln212Lys	0.245988	NPV95
BMPR1A	NM_004329.2	c.129G>T	p.Lys43Asn	0.233234	NPV95
BMPR1A	NM_004329.2	c.140G>A	p.Gly47Glu	0.247751	NPV95
BMPR1A	NM_004329.2	c.755A>G	p.Lys252Arg	0.400783	NPV95
BMPR1A	NM_004329.2	c.118G>A	p.Asp40Asn	0.182841	NPV95
BMPR1A	NM_004329.2	c.209A>T	p.Asp70Val	0.229717	NPV95
BMPR1A	NM_004329.2	c.1289T>C	p.Ile430Thr	0.0771611	NPV95
BMPR1A	NM_004329.2	c.1565C>T	p.Ala522Val	0.0477108	NPV95
BMPR1A	NM_004329.2	c.94G>C	p.Gly32Arg	0.0446238	NPV95
BMPR1A	NM_004329.2	c.968G>A	p.Cys323Tyr	0.136591	NPV95
BMPR1A	NM_004329.2	c.356G>A	p.Arg119His	0.0518566	NPV95
BMPR1A	NM_004329.2	c.571C>T	p.Arg191Cys	0.293984	NPV95
BMPR1A	NM_004329.2	c.1084G>A	p.Asp362Asn	0.641277	PPV95
BMPR1A	NM_004329.2	c.340C>T	p.Pro114Ser	0.404093	NPV95
BMPR1A	NM_004329.2	c.214A>G	p.Ile72Val	0.0814911	NPV95
BMPR1A	NM_004329.2	c.1225G>A	p.Ala409Thr	0.983356	PPV95
BMPR1A	NM_004329.2	c.1112A>C	p.Lys371Thr	0.062619	NPV95
BMPR1A	NM_004329.2	c.562C>T	p.Arg188Cys	0.178812	NPV95
BMPR1A	NM_004329.2	c.917A>G	p.Tyr306Cys	0.0638546	NPV95
BMPR1A	NM_004329.2	c.443A>G	p.Asp148Gly	0.343304	NPV95
BMPR1A	NM_004329.2	c.1324C>T	p.Arg442Cys	0.326786	NPV95
BMPR1A	NM_004329.2	c.1009T>G	p.Ser337Ala	0.117346	NPV95
BMPR1A	NM_004329.2	c.667C>T	p.Pro223Ser	0.0641441	NPV95
BMPR1A	NM_004329.2	c.967T>C	p.Cys323Arg	0.576496	PPV95
BMPR1A	NM_004329.2	c.103A>G	p.Met35Val	0.197186	NPV95
BMPR1A	NM_004329.2	c.773T>C	p.Val258Ala	0.640436	PPV95
BMPR1A	NM_004329.2	c.1554G>C	p.Lys518Asn	0.360974	NPV95
BMPR1A	NM_004329.2	c.1380G>C	p.Met460Ile	0.134183	NPV95
BMPR1A	NM_004329.2	c.437T>C	p.Phe146Ser	0.324614	NPV95
BMPR1A	NM_004329.2	c.1174A>G	p.Asn392Asp	0.0539861	NPV95
BMPR1A	NM_004329.2	c.1364T>C	p.Leu455Ser	0.228946	NPV95
BMPR1A	NM_004329.2	c.1044A>T	p.Glu348Asp	0.165288	NPV95
BMPR1A	NM_004329.2	c.559C>T	p.Arg187Cys	0.325401	NPV95
BMPR1A	NM_004329.2	c.1300G>A	p.Gly434Ser	0.0620864	NPV95
BMPR1A	NM_004329.2	c.931T>C	p.Tyr311His	0.224976	NPV95
BMPR1A	NM_004329.2	c.1000T>A	p.Leu334Met	0.0776558	NPV95
BMPR1A	NM_004329.2	c.662G>A	p.Gly221Glu	0.0751672	NPV95
BMPR1A	NM_004329.2	c.418C>T	p.Pro140Ser	0.0713501	NPV95
BMPR1A	NM_004329.2	c.874A>G	p.Ile292Val	0.129487	NPV95
BMPR1A	NM_004329.2	c.983C>G	p.Thr328Ser	0.0861302	NPV95
BMPR1A	NM_004329.2	c.1153G>A	p.Val385Ile	0.280107	NPV95
BMPR1A	NM_004329.2	c.717A>C	p.Gln239His	0.204902	NPV95
BMPR1A	NM_004329.2	c.1379T>C	p.Met460Thr	0.342378	NPV95
BMPR1A	NM_004329.2	c.542A>G	p.Lys181Arg	0.135496	NPV95
BMPR1A	NM_004329.2	c.1333A>G	p.Ile445Val	0.174192	NPV95
BMPR1A	NM_004329.2	c.907A>G	p.Thr303Ala	0.0879653	NPV95
BMPR1A	NM_004329.2	c.5C>T	p.Pro2Leu	0.353714	NPV95
BMPR1A	NM_004329.2	c.519C>G	p.Cys173Trp	0.169369	NPV95
BMPR1A	NM_004329.2	c.376C>G	p.Arg126Gly	0.335615	NPV95
BMPR1A	NM_004329.2	c.656G>A	p.Gly219Glu	0.104195	NPV95
BMPR1A	NM_004329.2	c.1141C>G	p.Leu381Val	0.320349	NPV95
BMPR1A	NM_004329.2	c.93T>A	p.His31Gln	0.0780534	NPV95
BMPR1A	NM_004329.2	c.1276A>G	p.Ile426Val	0.0780635	NPV95
BMPR1A	NM_004329.2	c.250G>A	p.Ala84Thr	0.0345087	NPV95
BMPR1A	NM_004329.2	c.1217G>A	p.Arg406His	0.234671	NPV95
BMPR1A	NM_004329.2	c.1348G>C	p.Val450Leu	0.22428	NPV95
BMPR1A	NM_004329.2	c.761G>A	p.Arg254His	0.0404814	NPV95
BMPR1A	NM_004329.2	c.1247G>A	p.Ser416Asn	0.179488	NPV95
BMPR1A	NM_004329.2	c.1260C>G	p.Asn420Lys	0.107964	NPV95
BMPR1A	NM_004329.2	c.569A>G	p.Asn190Ser	0.372856	NPV95
BMPR1A	NM_004329.2	c.1549A>G	p.Ile517Val	0.132551	NPV95
BMPR1A	NM_004329.2	c.1513G>A	p.Ala505Thr	0.355209	NPV95
BMPR1A	NM_004329.2	c.83G>A	p.Ser28Asn	0.266716	NPV95
BMPR1A	NM_004329.2	c.1147C>T	p.Leu383Phe	0.110633	NPV95
BMPR1A	NM_004329.2	c.1098A>C	p.Lys366Asn	0.061412	NPV95

## Sheet: BRAF
Gene	Reference sequence	HGVS.c	HGVS.p	Pathogenicity score	bin
BRAF	NM_004333.4	c.1024A>G	p.Ile342Val	0.242281	NPV95
BRAF	NM_004333.4	c.770A>G	p.Gln257Arg	0.890309	PPV95
BRAF	NM_004333.4	c.736G>C	p.Ala246Pro	0.972474	PPV95
BRAF	NM_004333.4	c.721A>C	p.Thr241Pro	0.935572	PPV95
BRAF	NM_004333.4	c.785A>G	p.Gln262Arg	0.530015	PPV95
BRAF	NM_004333.4	c.1914T>G	p.Asp638Glu	0.941182	PPV95
BRAF	NM_004333.4	c.622A>G	p.Ile208Val	0.255324	NPV95
BRAF	NM_004333.4	c.1150A>G	p.Arg384Gly	0.292482	NPV95
BRAF	NM_004333.4	c.968C>T	p.Ser323Leu	0.2973	NPV95
BRAF	NM_004333.4	c.1403T>G	p.Phe468Cys	0.896862	PPV95
BRAF	NM_004333.4	c.1455G>T	p.Leu485Phe	0.913466	PPV95
BRAF	NM_004333.4	c.740T>C	p.Phe247Ser	0.888262	PPV95
BRAF	NM_004333.4	c.1501G>A	p.Glu501Lys	0.377544	NPV95
BRAF	NM_004333.4	c.1667T>C	p.Ile556Thr	0.222629	NPV95
BRAF	NM_004333.4	c.735A>T	p.Leu245Phe	0.809022	PPV95
BRAF	NM_004333.4	c.1391G>T	p.Gly464Val	0.952937	PPV95
BRAF	NM_004333.4	c.730A>C	p.Thr244Pro	0.890522	PPV95
BRAF	NM_004333.4	c.1699T>G	p.Leu567Val	0.955372	PPV95
BRAF	NM_004333.4	c.739T>C	p.Phe247Leu	0.92361	PPV95
BRAF	NM_004333.4	c.1207C>G	p.Pro403Ala	0.289689	NPV95
BRAF	NM_004333.4	c.68T>A	p.Met23Lys	0.325835	NPV95
BRAF	NM_004333.4	c.1403T>C	p.Phe468Ser	0.987119	PPV95
BRAF	NM_004333.4	c.1783T>C	p.Phe595Leu	0.985	PPV95
BRAF	NM_004333.4	c.1391G>A	p.Gly464Glu	0.782991	PPV95
BRAF	NM_004333.4	c.439A>G	p.Ser147Gly	0.262969	NPV95
BRAF	NM_004333.4	c.722C>A	p.Thr241Lys	0.735934	PPV95
BRAF	NM_004333.4	c.1096G>C	p.Ala366Pro	0.831516	PPV95
BRAF	NM_004333.4	c.1799T>G	p.Val600Gly	0.888616	PPV95
BRAF	NM_004333.4	c.1785T>A	p.Phe595Leu	0.989394	PPV95
BRAF	NM_004333.4	c.735A>C	p.Leu245Phe	0.917129	PPV95
BRAF	NM_004333.4	c.2135C>A	p.Ala712Asp	0.931302	PPV95
BRAF	NM_004333.4	c.1802A>C	p.Lys601Thr	0.988427	PPV95
BRAF	NM_004333.4	c.1502A>G	p.Glu501Gly	0.399247	NPV95
BRAF	NM_004333.4	c.1726G>T	p.Asp576Tyr	0.226188	NPV95
BRAF	NM_004333.4	c.1411G>T	p.Val471Phe	0.736093	PPV95
BRAF	NM_004333.4	c.39G>C	p.Glu13Asp	0.256934	NPV95
BRAF	NM_004333.4	c.1022C>A	p.Pro341Gln	0.251985	NPV95
BRAF	NM_004333.4	c.1397G>A	p.Gly466Glu	0.748659	PPV95
BRAF	NM_004333.4	c.825A>T	p.Glu275Asp	0.337873	NPV95
BRAF	NM_004333.4	c.1781A>G	p.Asp594Gly	0.932118	PPV95
BRAF	NM_004333.4	c.1058A>G	p.His353Arg	0.281846	NPV95
BRAF	NM_004333.4	c.914C>T	p.Ala305Val	0.223734	NPV95
BRAF	NM_004333.4	c.1226C>T	p.Ser409Leu	0.275425	NPV95
BRAF	NM_004333.4	c.1643T>C	p.Phe548Ser	0.249573	NPV95
BRAF	NM_004333.4	c.113C>T	p.Ala38Val	0.203906	NPV95
BRAF	NM_004333.4	c.707A>C	p.Asn236Thr	0.601248	PPV95
BRAF	NM_004333.4	c.2015G>T	p.Gly672Val	0.161618	NPV95
BRAF	NM_004333.4	c.533G>A	p.Arg178Gln	0.225646	NPV95
BRAF	NM_004333.4	c.41C>G	p.Pro14Arg	0.328074	NPV95
BRAF	NM_004333.4	c.358G>A	p.Val120Ile	0.325941	NPV95
BRAF	NM_004333.4	c.1621C>T	p.Leu541Phe	0.330056	NPV95
BRAF	NM_004333.4	c.1196C>T	p.Ser399Phe	0.190908	NPV95
BRAF	NM_004333.4	c.437G>A	p.Arg146Gln	0.211493	NPV95
BRAF	NM_004333.4	c.1655A>G	p.Lys552Arg	0.168136	NPV95
BRAF	NM_004333.4	c.316G>A	p.Gly106Arg	0.199028	NPV95
BRAF	NM_004333.4	c.229A>G	p.Ile77Val	0.264829	NPV95
BRAF	NM_004333.4	c.1157A>G	p.Gln386Arg	0.164376	NPV95
BRAF	NM_004333.4	c.280C>A	p.Gln94Lys	0.174957	NPV95
BRAF	NM_004333.4	c.1190G>A	p.Gly397Asp	0.248721	NPV95

## Sheet: BRCA1
Gene	Reference sequence	HGVS.c	HGVS.p	Pathogenicity score	bin
BRCA1	NM_007294.3	c.4942A>G	p.Lys1648Glu	0.013158	NPV95
BRCA1	NM_007294.3	c.4946G>C	p.Arg1649Thr	0.0801254	NPV95
BRCA1	NM_007294.3	c.4948A>G	p.Met1650Val	0.00372268	NPV95
BRCA1	NM_007294.3	c.4931A>G	p.Glu1644Gly	0.0389514	NPV95
BRCA1	NM_007294.3	c.4933A>G	p.Arg1645Gly	0.0164427	NPV95
BRCA1	NM_007294.3	c.4950G>A	p.Met1650Ile	0.0185343	NPV95
BRCA1	NM_007294.3	c.4976C>T	p.Pro1659Leu	0.0199261	NPV95
BRCA1	NM_007294.3	c.4981G>A	p.Glu1661Lys	0.107262	NPV95
BRCA1	NM_007294.3	c.4952C>T	p.Ser1651Phe	0.258189	NPV95
BRCA1	NM_007294.3	c.4954A>G	p.Met1652Val	0.0302457	NPV95
BRCA1	NM_007294.3	c.286G>C	p.Asp96His	0.995455	PPV95
BRCA1	NM_007294.3	c.293G>T	p.Gly98Val	0.787353	PPV95
BRCA1	NM_007294.3	c.271T>C	p.Cys91Arg	0.11315	NPV95
BRCA1	NM_007294.3	c.274G>C	p.Ala92Pro	0.999032	PPV95
BRCA1	NM_007294.3	c.4909C>T	p.Pro1637Ser	0.01252	NPV95
BRCA1	NM_007294.3	c.4910C>A	p.Pro1637Gln	0.0996368	NPV95
BRCA1	NM_007294.3	c.4912G>A	p.Glu1638Lys	0.148889	NPV95
BRCA1	NM_007294.3	c.4892G>A	p.Ser1631Asn	0.244462	NPV95
BRCA1	NM_007294.3	c.4894G>A	p.Val1632Met	0.15501	NPV95
BRCA1	NM_007294.3	c.4895T>G	p.Val1632Gly	0.211685	NPV95
BRCA1	NM_007294.3	c.4906A>G	p.Lys1636Glu	0.00531349	NPV95
BRCA1	NM_007294.3	c.4900A>G	p.Arg1634Gly	0.00797838	NPV95
BRCA1	NM_007294.3	c.4901G>A	p.Arg1634Lys	0.0177258	NPV95
BRCA1	NM_007294.3	c.4903G>C	p.Glu1635Gln	0.107335	NPV95
BRCA1	NM_007294.3	c.4903G>A	p.Glu1635Lys	0.0207736	NPV95
BRCA1	NM_007294.3	c.5080G>A	p.Glu1694Lys	0.93938	PPV95
BRCA1	NM_007294.3	c.5081A>G	p.Glu1694Gly	0.0477918	NPV95
BRCA1	NM_007294.3	c.5086G>A	p.Val1696Met	0.103232	NPV95
BRCA1	NM_007294.3	c.5087T>C	p.Val1696Ala	0.0369096	NPV95
BRCA1	NM_007294.3	c.5056C>T	p.His1686Tyr	0.878383	PPV95
BRCA1	NM_007294.3	c.5066T>C	p.Met1689Thr	0.0362763	NPV95
BRCA1	NM_007294.3	c.5062G>A	p.Val1688Ile	0.035548	NPV95
BRCA1	NM_007294.3	c.5063T>C	p.Val1688Ala	0.110817	NPV95
BRCA1	NM_007294.3	c.5065A>G	p.Met1689Val	0.00697247	NPV95
BRCA1	NM_007294.3	c.5098A>C	p.Thr1700Pro	0.988687	PPV95
BRCA1	NM_007294.3	c.5111T>C	p.Phe1704Ser	0.980476	PPV95
BRCA1	NM_007294.3	c.5111T>A	p.Phe1704Tyr	0.981245	PPV95
BRCA1	NM_007294.3	c.5110T>C	p.Phe1704Leu	0.941328	PPV95
BRCA1	NM_007294.3	c.5112T>G	p.Phe1704Leu	0.941328	PPV95
BRCA1	NM_007294.3	c.5113C>G	p.Leu1705Val	0.0654465	NPV95
BRCA1	NM_007294.3	c.5107T>C	p.Tyr1703His	0.928344	PPV95
BRCA1	NM_007294.3	c.5089T>A	p.Cys1697Ser	0.0470664	NPV95
BRCA1	NM_007294.3	c.5117G>T	p.Gly1706Val	0.990155	PPV95
BRCA1	NM_007294.3	c.5120T>C	p.Ile1707Thr	0.0645761	NPV95
BRCA1	NM_007294.3	c.5120T>G	p.Ile1707Ser	0.989226	PPV95
BRCA1	NM_007294.3	c.5122G>A	p.Ala1708Thr	0.803961	PPV95
BRCA1	NM_007294.3	c.5090G>T	p.Cys1697Phe	0.992231	PPV95
BRCA1	NM_007294.3	c.5096G>C	p.Arg1699Pro	0.885811	PPV95
BRCA1	NM_007294.3	c.5096G>T	p.Arg1699Leu	0.888306	PPV95
BRCA1	NM_007294.3	c.5101C>A	p.Leu1701Met	0.0232486	NPV95
BRCA1	NM_007294.3	c.5102T>C	p.Leu1701Pro	0.77053	PPV95
BRCA1	NM_007294.3	c.5105A>G	p.Lys1702Arg	0.936597	PPV95
BRCA1	NM_007294.3	c.5067G>A	p.Met1689Ile	0.0951603	NPV95
BRCA1	NM_007294.3	c.5012A>G	p.Lys1671Arg	0.0161169	NPV95
BRCA1	NM_007294.3	c.5018A>G	p.His1673Arg	0.0336307	NPV95
BRCA1	NM_007294.3	c.4997A>G	p.Tyr1666Cys	0.0318743	NPV95
BRCA1	NM_007294.3	c.5002T>A	p.Phe1668Ile	0.0719731	NPV95
BRCA1	NM_007294.3	c.5004T>G	p.Phe1668Leu	0.149583	NPV95
BRCA1	NM_007294.3	c.4999A>G	p.Lys1667Glu	0.0176215	NPV95
BRCA1	NM_007294.3	c.5020A>G	p.Ile1674Val	0.0181034	NPV95
BRCA1	NM_007294.3	c.5039T>G	p.Ile1680Ser	0.0953447	NPV95
BRCA1	NM_007294.3	c.5041A>C	p.Thr1681Pro	0.977446	PPV95
BRCA1	NM_007294.3	c.5050A>T	p.Thr1684Ser	0.230211	NPV95
BRCA1	NM_007294.3	c.4993G>C	p.Val1665Leu	0.174429	NPV95
BRCA1	NM_007294.3	c.5023A>T	p.Thr1675Ser	0.0214207	NPV95
BRCA1	NM_007294.3	c.5028A>T	p.Leu1676Phe	0.0161018	NPV95
BRCA1	NM_007294.3	c.5029A>G	p.Thr1677Ala	0.137738	NPV95
BRCA1	NM_007294.3	c.5035C>G	p.Leu1679Val	0.012829	NPV95
BRCA1	NM_007294.3	c.5036T>C	p.Leu1679Pro	0.0286407	NPV95
BRCA1	NM_007294.3	c.5036T>G	p.Leu1679Arg	0.0185416	NPV95
BRCA1	NM_007294.3	c.60A>C	p.Lys20Asn	0.120135	NPV95
BRCA1	NM_007294.3	c.86A>G	p.Glu29Gly	0.0995542	NPV95
BRCA1	NM_007294.3	c.92T>C	p.Ile31Thr	0.0627127	NPV95
BRCA1	NM_007294.3	c.94A>G	p.Lys32Glu	0.054422	NPV95
BRCA1	NM_007294.3	c.97G>C	p.Glu33Gln	0.0934215	NPV95
BRCA1	NM_007294.3	c.67G>C	p.Glu23Gln	0.018658	NPV95
BRCA1	NM_007294.3	c.77T>C	p.Ile26Thr	0.962527	PPV95
BRCA1	NM_007294.3	c.68A>C	p.Glu23Ala	0.243674	NPV95
BRCA1	NM_007294.3	c.63C>G	p.Ile21Met	0.197408	NPV95
BRCA1	NM_007294.3	c.66A>C	p.Leu22Phe	0.191983	NPV95
BRCA1	NM_007294.3	c.74C>T	p.Pro25Leu	0.918709	PPV95
BRCA1	NM_007294.3	c.70T>G	p.Cys24Gly	0.9899	PPV95
BRCA1	NM_007294.3	c.98A>C	p.Glu33Ala	0.124383	NPV95
BRCA1	NM_007294.3	c.118G>A	p.Asp40Asn	0.0531618	NPV95
BRCA1	NM_007294.3	c.128T>C	p.Phe43Ser	0.732943	PPV95
BRCA1	NM_007294.3	c.127T>C	p.Phe43Leu	0.778169	PPV95
BRCA1	NM_007294.3	c.130T>C	p.Cys44Arg	0.985248	PPV95
BRCA1	NM_007294.3	c.114G>T	p.Lys38Asn	0.0531142	NPV95
BRCA1	NM_007294.3	c.100C>T	p.Pro34Ser	0.908992	PPV95
BRCA1	NM_007294.3	c.101C>T	p.Pro34Leu	0.957478	PPV95
BRCA1	NM_007294.3	c.103G>A	p.Val35Ile	0.115593	NPV95
BRCA1	NM_007294.3	c.106T>A	p.Ser36Thr	0.0556233	NPV95
BRCA1	NM_007294.3	c.112A>G	p.Lys38Glu	0.0498051	NPV95
BRCA1	NM_007294.3	c.14C>T	p.Ala5Val	0.0153464	NPV95
BRCA1	NM_007294.3	c.32T>G	p.Val11Gly	0.993966	PPV95
BRCA1	NM_007294.3	c.9A>T	p.Leu3Phe	0.170319	NPV95
BRCA1	NM_007294.3	c.11C>T	p.Ser4Phe	0.180713	NPV95
BRCA1	NM_007294.3	c.8T>C	p.Leu3Ser	0.0509445	NPV95
BRCA1	NM_007294.3	c.16C>T	p.Leu6Phe	0.072444	NPV95
BRCA1	NM_007294.3	c.35A>C	p.Gln12Pro	0.984612	PPV95
BRCA1	NM_007294.3	c.53T>G	p.Met18Arg	0.993384	PPV95
BRCA1	NM_007294.3	c.55C>G	p.Gln19Glu	0.070264	NPV95
BRCA1	NM_007294.3	c.56A>C	p.Gln19Pro	0.983813	PPV95
BRCA1	NM_007294.3	c.56A>G	p.Gln19Arg	0.0353783	NPV95
BRCA1	NM_007294.3	c.58A>G	p.Lys20Glu	0.146322	NPV95
BRCA1	NM_007294.3	c.34C>G	p.Gln12Glu	0.13359	NPV95
BRCA1	NM_007294.3	c.35A>G	p.Gln12Arg	0.0153675	NPV95
BRCA1	NM_007294.3	c.37A>G	p.Asn13Asp	0.0152394	NPV95
BRCA1	NM_007294.3	c.40G>T	p.Val14Phe	0.839644	PPV95
BRCA1	NM_007294.3	c.43A>G	p.Ile15Val	0.226634	NPV95
BRCA1	NM_007294.3	c.139T>C	p.Cys47Arg	0.952845	PPV95
BRCA1	NM_007294.3	c.229A>C	p.Thr77Pro	0.257923	NPV95
BRCA1	NM_007294.3	c.230C>T	p.Thr77Met	0.173632	NPV95
BRCA1	NM_007294.3	c.233G>A	p.Arg78Lys	0.23395	NPV95
BRCA1	NM_007294.3	c.266T>C	p.Ile89Thr	0.00769666	NPV95
BRCA1	NM_007294.3	c.216C>A	p.Ser72Arg	0.232344	NPV95
BRCA1	NM_007294.3	c.206C>T	p.Thr69Ile	0.0417912	NPV95
BRCA1	NM_007294.3	c.209A>G	p.Lys70Arg	0.0215551	NPV95
BRCA1	NM_007294.3	c.222A>C	p.Gln74His	0.0386436	NPV95
BRCA1	NM_007294.3	c.216C>G	p.Ser72Arg	0.232344	NPV95
BRCA1	NM_007294.3	c.253G>A	p.Glu85Lys	0.999886	PPV95
BRCA1	NM_007294.3	c.255G>T	p.Glu85Asp	0.209172	NPV95
BRCA1	NM_007294.3	c.256C>G	p.Leu86Val	0.24178	NPV95
BRCA1	NM_007294.3	c.259T>G	p.Leu87Val	0.114618	NPV95
BRCA1	NM_007294.3	c.238A>G	p.Ser80Gly	0.0264993	NPV95
BRCA1	NM_007294.3	c.259T>A	p.Leu87Met	0.153628	NPV95
BRCA1	NM_007294.3	c.242A>G	p.Gln81Arg	0.0221862	NPV95
BRCA1	NM_007294.3	c.245T>G	p.Leu82Arg	0.994614	PPV95
BRCA1	NM_007294.3	c.247G>T	p.Val83Phe	0.937241	PPV95
BRCA1	NM_007294.3	c.250G>A	p.Glu84Lys	0.83197	PPV95
BRCA1	NM_007294.3	c.244C>T	p.Leu82Phe	0.947204	PPV95
BRCA1	NM_007294.3	c.160C>G	p.Gln54Glu	0.107936	NPV95
BRCA1	NM_007294.3	c.160C>A	p.Gln54Lys	0.250816	NPV95
BRCA1	NM_007294.3	c.161A>C	p.Gln54Pro	0.17126	NPV95
BRCA1	NM_007294.3	c.161A>G	p.Gln54Arg	0.0605185	NPV95
BRCA1	NM_007294.3	c.162G>C	p.Gln54His	0.0533206	NPV95
BRCA1	NM_007294.3	c.164A>G	p.Lys55Arg	0.0471689	NPV95
BRCA1	NM_007294.3	c.203T>G	p.Ile68Arg	0.939265	PPV95
BRCA1	NM_007294.3	c.155T>C	p.Leu52Pro	0.747662	PPV95
BRCA1	NM_007294.3	c.170G>C	p.Gly57Ala	0.0241939	NPV95
BRCA1	NM_007294.3	c.172C>G	p.Pro58Ala	0.0506053	NPV95
BRCA1	NM_007294.3	c.189A>T	p.Leu63Phe	0.134567	NPV95
BRCA1	NM_007294.3	c.193A>G	p.Lys65Glu	0.0427874	NPV95
BRCA1	NM_007294.3	c.5246C>T	p.Pro1749Leu	0.979215	PPV95
BRCA1	NM_007294.3	c.200A>C	p.Asp67Ala	0.0271082	NPV95
BRCA1	NM_007294.3	c.200A>T	p.Asp67Val	0.0265465	NPV95
BRCA1	NM_007294.3	c.202A>G	p.Ile68Val	0.0341194	NPV95
BRCA1	NM_007294.3	c.203T>C	p.Ile68Thr	0.109279	NPV95
BRCA1	NM_007294.3	c.172C>A	p.Pro58Thr	0.0960503	NPV95
BRCA1	NM_007294.3	c.179A>G	p.Gln60Arg	0.0238692	NPV95
BRCA1	NM_007294.3	c.185C>T	p.Pro62Leu	0.198996	NPV95
BRCA1	NM_007294.3	c.5123C>G	p.Ala1708Gly	0.986656	PPV95
BRCA1	NM_007294.3	c.5492C>G	p.Pro1831Arg	0.114301	NPV95
BRCA1	NM_007294.3	c.5501C>A	p.Thr1834Asn	0.0483606	NPV95
BRCA1	NM_007294.3	c.5501C>T	p.Thr1834Ile	0.0223585	NPV95
BRCA1	NM_007294.3	c.5503C>G	p.Arg1835Gly	0.846811	PPV95
BRCA1	NM_007294.3	c.5504G>C	p.Arg1835Pro	0.777442	PPV95
BRCA1	NM_007294.3	c.5487G>C	p.Glu1829Asp	0.0563341	NPV95
BRCA1	NM_007294.3	c.5477A>T	p.Gln1826Leu	0.0740761	NPV95
BRCA1	NM_007294.3	c.5478G>C	p.Gln1826His	0.18852	NPV95
BRCA1	NM_007294.3	c.5478G>T	p.Gln1826His	0.18852	NPV95
BRCA1	NM_007294.3	c.5479A>G	p.Met1827Val	0.0966804	NPV95
BRCA1	NM_007294.3	c.5488G>A	p.Ala1830Thr	0.0243982	NPV95
BRCA1	NM_007294.3	c.5482T>G	p.Cys1828Gly	0.141514	NPV95
BRCA1	NM_007294.3	c.5481G>A	p.Met1827Ile	0.133985	NPV95
BRCA1	NM_007294.3	c.5506G>A	p.Glu1836Lys	0.103549	NPV95
BRCA1	NM_007294.3	c.5528C>A	p.Ala1843Glu	0.998017	PPV95
BRCA1	NM_007294.3	c.5528C>T	p.Ala1843Val	0.129878	NPV95
BRCA1	NM_007294.3	c.5530C>T	p.Leu1844Phe	0.0702291	NPV95
BRCA1	NM_007294.3	c.5531T>C	p.Leu1844Pro	0.0847234	NPV95
BRCA1	NM_007294.3	c.5538G>C	p.Gln1846His	0.0895948	NPV95
BRCA1	NM_007294.3	c.5512G>A	p.Val1838Met	0.211005	NPV95
BRCA1	NM_007294.3	c.5512G>T	p.Val1838Leu	0.0508129	NPV95
BRCA1	NM_007294.3	c.5519A>C	p.Asp1840Ala	0.0364394	NPV95
BRCA1	NM_007294.3	c.5522G>C	p.Ser1841Thr	0.956866	PPV95
BRCA1	NM_007294.3	c.5522G>A	p.Ser1841Asn	0.988016	PPV95
BRCA1	NM_007294.3	c.5522G>T	p.Ser1841Ile	0.984664	PPV95
BRCA1	NM_007294.3	c.5518G>A	p.Asp1840Asn	0.0287108	NPV95
BRCA1	NM_007294.3	c.5429T>C	p.Val1810Ala	0.0463809	NPV95
BRCA1	NM_007294.3	c.5438A>T	p.Asp1813Val	0.0723563	NPV95
BRCA1	NM_007294.3	c.5425G>A	p.Val1809Ile	0.0806023	NPV95
BRCA1	NM_007294.3	c.5417C>A	p.Pro1806Gln	0.032854	NPV95
BRCA1	NM_007294.3	c.5426T>C	p.Val1809Ala	0.915951	PPV95
BRCA1	NM_007294.3	c.5417C>T	p.Pro1806Leu	0.0776516	NPV95
BRCA1	NM_007294.3	c.5419A>C	p.Ile1807Leu	0.0237182	NPV95
BRCA1	NM_007294.3	c.5422G>T	p.Val1808Leu	0.0833422	NPV95
BRCA1	NM_007294.3	c.5416C>T	p.Pro1806Ser	0.00911485	NPV95
BRCA1	NM_007294.3	c.5457T>A	p.Asn1819Lys	0.0677714	NPV95
BRCA1	NM_007294.3	c.5471T>C	p.Ile1824Thr	0.19748	NPV95
BRCA1	NM_007294.3	c.5473G>A	p.Gly1825Arg	0.0612985	NPV95
BRCA1	NM_007294.3	c.5444G>C	p.Trp1815Ser	0.886209	PPV95
BRCA1	NM_007294.3	c.5455A>T	p.Asn1819Tyr	0.159345	NPV95
BRCA1	NM_007294.3	c.5447C>T	p.Thr1816Ile	0.039096	NPV95
BRCA1	NM_007294.3	c.5125G>A	p.Gly1709Arg	0.0573319	NPV95
BRCA1	NM_007294.3	c.5339T>C	p.Leu1780Pro	0.991156	PPV95
BRCA1	NM_007294.3	c.122A>T	p.His41Leu	0.942252	PPV95
BRCA1	NM_007294.3	c.5558A>G	p.Tyr1853Cys	0.99766	PPV95
BRCA1	NM_007294.3	c.4970T>C	p.Leu1657Pro	0.875426	PPV95
BRCA1	NM_007294.3	c.5291T>C	p.Leu1764Pro	0.970682	PPV95
BRCA1	NM_007294.3	c.5434C>G	p.Pro1812Ala	0.997613	PPV95
BRCA1	NM_007294.3	c.5090G>A	p.Cys1697Tyr	0.976713	PPV95
BRCA1	NM_007294.3	c.5216A>G	p.Asp1739Gly	0.993099	PPV95
BRCA1	NM_007294.3	c.5347A>T	p.Met1783Leu	0.0316939	NPV95
BRCA1	NM_007294.3	c.5363G>C	p.Gly1788Ala	0.826526	PPV95
BRCA1	NM_007294.3	c.4910C>T	p.Pro1637Leu	0.149861	NPV95
BRCA1	NM_007294.3	c.5511G>C	p.Trp1837Cys	0.984725	PPV95
BRCA1	NM_007294.3	c.5511G>T	p.Trp1837Cys	0.984725	PPV95
BRCA1	NM_007294.3	c.4955T>C	p.Met1652Thr	0.124337	NPV95
BRCA1	NM_007294.3	c.53T>C	p.Met18Thr	0.959618	PPV95
BRCA1	NM_007294.3	c.4991T>C	p.Leu1664Pro	0.0433209	NPV95
BRCA1	NM_007294.3	c.5213G>A	p.Gly1738Glu	0.996452	PPV95
BRCA1	NM_007294.3	c.144G>A	p.Met48Ile	0.0420119	NPV95
BRCA1	NM_007294.3	c.154C>A	p.Leu52Ile	0.0833141	NPV95
BRCA1	NM_007294.3	c.4963T>C	p.Ser1655Pro	0.943551	PPV95
BRCA1	NM_007294.3	c.5402G>A	p.Gly1801Asp	0.0365882	NPV95
BRCA1	NM_007294.3	c.5363G>T	p.Gly1788Val	0.922022	PPV95
BRCA1	NM_007294.3	c.5347A>C	p.Met1783Leu	0.0316939	NPV95
BRCA1	NM_007294.3	c.5252G>A	p.Arg1751Gln	0.0669057	NPV95
BRCA1	NM_007294.3	c.5221G>A	p.Val1741Ile	0.0249298	NPV95
BRCA1	NM_007294.3	c.22G>A	p.Val8Ile	0.22189	NPV95
BRCA1	NM_007294.3	c.130T>A	p.Cys44Ser	0.99028	PPV95
BRCA1	NM_007294.3	c.122A>G	p.His41Arg	0.978253	PPV95
BRCA1	NM_007294.3	c.5098A>G	p.Thr1700Ala	0.974005	PPV95
BRCA1	NM_007294.3	c.181T>C	p.Cys61Arg	0.780344	PPV95
BRCA1	NM_007294.3	c.5453A>G	p.Asp1818Gly	0.999348	PPV95
BRCA1	NM_007294.3	c.5014C>T	p.His1672Tyr	0.0544291	NPV95
BRCA1	NM_007294.3	c.116G>T	p.Cys39Phe	0.990124	PPV95
BRCA1	NM_007294.3	c.5114T>C	p.Leu1705Pro	0.982987	PPV95
BRCA1	NM_007294.3	c.5297T>G	p.Ile1766Ser	0.951985	PPV95
BRCA1	NM_007294.3	c.115T>C	p.Cys39Arg	0.992451	PPV95
BRCA1	NM_007294.3	c.5254G>C	p.Ala1752Pro	0.999268	PPV95
BRCA1	NM_007294.3	c.5258G>C	p.Arg1753Thr	0.991591	PPV95
BRCA1	NM_007294.3	c.131G>A	p.Cys44Tyr	0.992314	PPV95
BRCA1	NM_007294.3	c.5419A>G	p.Ile1807Val	0.0251184	NPV95
BRCA1	NM_007294.3	c.5458G>A	p.Gly1820Ser	0.140456	NPV95
BRCA1	NM_007294.3	c.5411T>A	p.Val1804Asp	0.0106895	NPV95
BRCA1	NM_007294.3	c.5066T>G	p.Met1689Arg	0.978152	PPV95
BRCA1	NM_007294.3	c.5357T>C	p.Leu1786Pro	0.873713	PPV95
BRCA1	NM_007294.3	c.5024C>T	p.Thr1675Ile	0.0374046	NPV95
BRCA1	NM_007294.3	c.5252G>C	p.Arg1751Pro	0.998293	PPV95
BRCA1	NM_007294.3	c.5456A>G	p.Asn1819Ser	0.0112688	NPV95
BRCA1	NM_007294.3	c.5143A>T	p.Ser1715Cys	0.926495	PPV95
BRCA1	NM_007294.3	c.93C>G	p.Ile31Met	0.266826	NPV95
BRCA1	NM_007294.3	c.5108A>G	p.Tyr1703Cys	0.949935	PPV95
BRCA1	NM_007294.3	c.121C>A	p.His41Asn	0.989096	PPV95
BRCA1	NM_007294.3	c.5497G>A	p.Val1833Met	0.98453	PPV95
BRCA1	NM_007294.3	c.5282T>C	p.Phe1761Ser	0.999164	PPV95
BRCA1	NM_007294.3	c.4934G>C	p.Arg1645Thr	0.0273386	NPV95
BRCA1	NM_007294.3	c.5089T>C	p.Cys1697Arg	0.982713	PPV95
BRCA1	NM_007294.3	c.5044G>A	p.Glu1682Lys	0.960103	PPV95
BRCA1	NM_007294.3	c.110C>G	p.Thr37Arg	0.994222	PPV95
BRCA1	NM_007294.3	c.4993G>A	p.Val1665Met	0.0387699	NPV95
BRCA1	NM_007294.3	c.5207T>C	p.Val1736Ala	0.901239	PPV95
BRCA1	NM_007294.3	c.181T>G	p.Cys61Gly	0.935099	PPV95
BRCA1	NM_007294.3	c.72T>G	p.Cys24Trp	0.997441	PPV95
BRCA1	NM_007294.3	c.5213G>T	p.Gly1738Val	0.99747	PPV95
BRCA1	NM_007294.3	c.5382G>C	p.Glu1794Asp	0.0791985	NPV95
BRCA1	NM_007294.3	c.43A>C	p.Ile15Leu	0.0322299	NPV95
BRCA1	NM_007294.3	c.4949T>C	p.Met1650Thr	0.0213896	NPV95
BRCA1	NM_007294.3	c.5416C>G	p.Pro1806Ala	0.030678	NPV95
BRCA1	NM_007294.3	c.190T>C	p.Cys64Arg	0.924744	PPV95
BRCA1	NM_007294.3	c.5189A>G	p.Asn1730Ser	0.0199229	NPV95
BRCA1	NM_007294.3	c.70T>C	p.Cys24Arg	0.99782	PPV95
BRCA1	NM_007294.3	c.5365G>T	p.Ala1789Ser	0.1595	NPV95
BRCA1	NM_007294.3	c.70T>A	p.Cys24Ser	0.924324	PPV95
BRCA1	NM_007294.3	c.287A>G	p.Asp96Gly	0.998921	PPV95
BRCA1	NM_007294.3	c.5432A>G	p.Gln1811Arg	0.92939	PPV95
BRCA1	NM_007294.3	c.131G>T	p.Cys44Phe	0.995196	PPV95
BRCA1	NM_007294.3	c.5138T>C	p.Val1713Ala	0.938511	PPV95
BRCA1	NM_007294.3	c.140G>A	p.Cys47Tyr	0.921601	PPV95
BRCA1	NM_007294.3	c.121C>T	p.His41Tyr	0.973874	PPV95
BRCA1	NM_007294.3	c.5513T>A	p.Val1838Glu	0.932503	PPV95
BRCA1	NM_007294.3	c.4941C>A	p.Asn1647Lys	0.0833047	NPV95
BRCA1	NM_007294.3	c.5327C>A	p.Pro1776His	0.0144404	NPV95
BRCA1	NM_007294.3	c.116G>A	p.Cys39Tyr	0.996707	PPV95
BRCA1	NM_007294.3	c.5212G>A	p.Gly1738Arg	0.997376	PPV95
BRCA1	NM_007294.3	c.267C>G	p.Ile89Met	0.0986028	NPV95
BRCA1	NM_007294.3	c.5555C>T	p.Thr1852Ile	0.0663369	NPV95
BRCA1	NM_007294.3	c.5557T>C	p.Tyr1853His	0.916701	PPV95
BRCA1	NM_007294.3	c.5557T>A	p.Tyr1853Asn	0.983715	PPV95
BRCA1	NM_007294.3	c.5561T>C	p.Leu1854Pro	0.795515	PPV95
BRCA1	NM_007294.3	c.5143A>C	p.Ser1715Arg	0.967119	PPV95
BRCA1	NM_007294.3	c.5564T>C	p.Ile1855Thr	0.101002	NPV95
BRCA1	NM_007294.3	c.5243G>A	p.Gly1748Asp	0.915191	PPV95
BRCA1	NM_007294.3	c.5509T>C	p.Trp1837Arg	0.992048	PPV95
BRCA1	NM_007294.3	c.5509T>A	p.Trp1837Arg	0.992048	PPV95
BRCA1	NM_007294.3	c.5057A>G	p.His1686Arg	0.785694	PPV95
BRCA1	NM_007294.3	c.140G>T	p.Cys47Phe	0.968163	PPV95
BRCA1	NM_007294.3	c.5116G>C	p.Gly1706Arg	0.98974	PPV95
BRCA1	NM_007294.3	c.5054C>T	p.Thr1685Ile	0.971234	PPV95
BRCA1	NM_007294.3	c.5551G>A	p.Asp1851Asn	0.0900594	NPV95
BRCA1	NM_007294.3	c.5198A>G	p.Asp1733Gly	0.0246428	NPV95
BRCA1	NM_007294.3	c.4897A>C	p.Ser1633Arg	0.115722	NPV95
BRCA1	NM_007294.3	c.5117G>A	p.Gly1706Glu	0.993569	PPV95
BRCA1	NM_007294.3	c.5123C>A	p.Ala1708Glu	0.972744	PPV95
BRCA1	NM_007294.3	c.5324T>G	p.Met1775Arg	0.816462	PPV95
BRCA1	NM_007294.3	c.5509T>G	p.Trp1837Gly	0.995496	PPV95
BRCA1	NM_007294.3	c.5309G>T	p.Gly1770Val	0.995982	PPV95
BRCA1	NM_007294.3	c.5324T>A	p.Met1775Lys	0.951922	PPV95
BRCA1	NM_007294.3	c.20G>A	p.Arg7His	0.209498	NPV95
BRCA1	NM_007294.3	c.5521A>C	p.Ser1841Arg	0.975204	PPV95
BRCA1	NM_007294.3	c.191G>A	p.Cys64Tyr	0.976213	PPV95
BRCA1	NM_007294.3	c.4964C>T	p.Ser1655Phe	0.886111	PPV95
BRCA1	NM_007294.3	c.5053A>G	p.Thr1685Ala	0.953256	PPV95
BRCA1	NM_007294.3	c.5165C>A	p.Ser1722Tyr	0.753387	PPV95
BRCA1	NM_007294.3	c.5116G>A	p.Gly1706Arg	0.98974	PPV95
BRCA1	NM_007294.3	c.5071A>G	p.Thr1691Ala	0.726405	PPV95
BRCA1	NM_007294.3	c.5365G>A	p.Ala1789Thr	0.982162	PPV95
BRCA1	NM_007294.3	c.5144G>A	p.Ser1715Asn	0.989243	PPV95
BRCA1	NM_007294.3	c.4954A>T	p.Met1652Leu	0.0160734	NPV95
BRCA1	NM_007294.3	c.4935G>C	p.Arg1645Ser	0.0550309	NPV95
BRCA1	NM_007294.3	c.5141T>G	p.Val1714Gly	0.978355	PPV95
BRCA1	NM_007294.3	c.5083T>C	p.Phe1695Leu	0.0245657	NPV95
BRCA1	NM_007294.3	c.5085T>A	p.Phe1695Leu	0.0245657	NPV95
BRCA1	NM_007294.3	c.190T>G	p.Cys64Gly	0.967221	PPV95
BRCA1	NM_007294.3	c.5348T>C	p.Met1783Thr	0.160125	NPV95
BRCA1	NM_007294.3	c.5362G>T	p.Gly1788Cys	0.959537	PPV95
BRCA1	NM_007294.3	c.65T>C	p.Leu22Ser	0.980188	PPV95
BRCA1	NM_007294.3	c.117T>G	p.Cys39Trp	0.995062	PPV95
BRCA1	NM_007294.3	c.5176A>G	p.Arg1726Gly	0.0269135	NPV95
BRCA1	NM_007294.3	c.10T>C	p.Ser4Pro	0.115577	NPV95
BRCA1	NM_007294.3	c.115T>A	p.Cys39Ser	0.979545	PPV95
BRCA1	NM_007294.3	c.182G>A	p.Cys61Tyr	0.860807	PPV95
BRCA1	NM_007294.3	c.110C>A	p.Thr37Lys	0.994362	PPV95
BRCA1	NM_007294.3	c.5540G>T	p.Cys1847Phe	0.181727	NPV95
BRCA1	NM_007294.3	c.191G>C	p.Cys64Ser	0.997169	PPV95
BRCA1	NM_007294.3	c.5428G>A	p.Val1810Met	0.172263	NPV95
BRCA1	NM_007294.3	c.192T>G	p.Cys64Trp	0.901626	PPV95
BRCA1	NM_007294.3	c.5222T>C	p.Val1741Ala	0.0959341	NPV95
BRCA1	NM_007294.3	c.5224A>C	p.Asn1742His	0.045247	NPV95
BRCA1	NM_007294.3	c.5231G>A	p.Arg1744Lys	0.0208723	NPV95
BRCA1	NM_007294.3	c.5225A>G	p.Asn1742Ser	0.0335447	NPV95
BRCA1	NM_007294.3	c.5200T>A	p.Phe1734Ile	0.987736	PPV95
BRCA1	NM_007294.3	c.5201T>G	p.Phe1734Cys	0.999654	PPV95
BRCA1	NM_007294.3	c.5202T>G	p.Phe1734Leu	0.98019	PPV95
BRCA1	NM_007294.3	c.5205A>T	p.Glu1735Asp	0.770786	PPV95
BRCA1	NM_007294.3	c.5215G>A	p.Asp1739Asn	0.0590131	NPV95
BRCA1	NM_007294.3	c.5252G>T	p.Arg1751Leu	0.127787	NPV95
BRCA1	NM_007294.3	c.5254G>A	p.Ala1752Thr	0.995787	PPV95
BRCA1	NM_007294.3	c.5255C>G	p.Ala1752Gly	0.0980053	NPV95
BRCA1	NM_007294.3	c.5255C>T	p.Ala1752Val	0.936081	PPV95
BRCA1	NM_007294.3	c.5259A>T	p.Arg1753Ser	0.99496	PPV95
BRCA1	NM_007294.3	c.5260G>C	p.Glu1754Gln	0.0394773	NPV95
BRCA1	NM_007294.3	c.5260G>A	p.Glu1754Lys	0.109317	NPV95
BRCA1	NM_007294.3	c.5198A>T	p.Asp1733Val	0.157401	NPV95
BRCA1	NM_007294.3	c.5237A>C	p.His1746Pro	0.995516	PPV95
BRCA1	NM_007294.3	c.5239C>G	p.Gln1747Glu	0.127559	NPV95
BRCA1	NM_007294.3	c.5245C>G	p.Pro1749Ala	0.0667215	NPV95
BRCA1	NM_007294.3	c.5147A>G	p.Tyr1716Cys	0.118127	NPV95
BRCA1	NM_007294.3	c.5141T>C	p.Val1714Ala	0.769875	PPV95
BRCA1	NM_007294.3	c.5156T>C	p.Val1719Ala	0.0126485	NPV95
BRCA1	NM_007294.3	c.5161C>G	p.Gln1721Glu	0.0601493	NPV95
BRCA1	NM_007294.3	c.5162A>G	p.Gln1721Arg	0.0776659	NPV95
BRCA1	NM_007294.3	c.5140G>A	p.Val1714Ile	0.154618	NPV95
BRCA1	NM_007294.3	c.5410G>A	p.Val1804Ile	0.0345163	NPV95
BRCA1	NM_007294.3	c.5128G>A	p.Gly1710Arg	0.0231563	NPV95
BRCA1	NM_007294.3	c.5129G>A	p.Gly1710Glu	0.120516	NPV95
BRCA1	NM_007294.3	c.5131A>C	p.Lys1711Gln	0.0421809	NPV95
BRCA1	NM_007294.3	c.5137G>A	p.Val1713Ile	0.0201161	NPV95
BRCA1	NM_007294.3	c.5165C>G	p.Ser1722Cys	0.022225	NPV95
BRCA1	NM_007294.3	c.5186T>A	p.Leu1729Gln	0.0618995	NPV95
BRCA1	NM_007294.3	c.5188A>C	p.Asn1730His	0.010893	NPV95
BRCA1	NM_007294.3	c.5197G>T	p.Asp1733Tyr	0.259249	NPV95
BRCA1	NM_007294.3	c.5167A>G	p.Ile1723Val	0.0169245	NPV95
BRCA1	NM_007294.3	c.5174A>G	p.Glu1725Gly	0.0199957	NPV95
BRCA1	NM_007294.3	c.5175A>C	p.Glu1725Asp	0.0467311	NPV95
BRCA1	NM_007294.3	c.5177G>C	p.Arg1726Thr	0.0579335	NPV95
BRCA1	NM_007294.3	c.5177G>A	p.Arg1726Lys	0.0337163	NPV95
BRCA1	NM_007294.3	c.5177G>T	p.Arg1726Ile	0.107843	NPV95
BRCA1	NM_007294.3	c.5359T>C	p.Cys1787Arg	0.964611	PPV95
BRCA1	NM_007294.3	c.5360G>A	p.Cys1787Tyr	0.93953	PPV95
BRCA1	NM_007294.3	c.5368T>C	p.Ser1790Pro	0.206608	NPV95
BRCA1	NM_007294.3	c.5341G>A	p.Glu1781Lys	0.0281964	NPV95
BRCA1	NM_007294.3	c.5343A>C	p.Glu1781Asp	0.0293444	NPV95
BRCA1	NM_007294.3	c.5353C>G	p.Gln1785Glu	0.0176897	NPV95
BRCA1	NM_007294.3	c.5347A>G	p.Met1783Val	0.0590205	NPV95
BRCA1	NM_007294.3	c.5349G>A	p.Met1783Ile	0.0494356	NPV95
BRCA1	NM_007294.3	c.5350G>A	p.Val1784Ile	0.0487439	NPV95
BRCA1	NM_007294.3	c.5346G>C	p.Trp1782Cys	0.0578884	NPV95
BRCA1	NM_007294.3	c.5371G>T	p.Val1791Leu	0.0458672	NPV95
BRCA1	NM_007294.3	c.5372T>C	p.Val1791Ala	0.0230946	NPV95
BRCA1	NM_007294.3	c.5395A>G	p.Thr1799Ala	0.0222403	NPV95
BRCA1	NM_007294.3	c.5399T>G	p.Leu1800Arg	0.038885	NPV95
BRCA1	NM_007294.3	c.5401G>A	p.Gly1801Ser	0.0309327	NPV95
BRCA1	NM_007294.3	c.5374G>A	p.Val1792Met	0.0632994	NPV95
BRCA1	NM_007294.3	c.5380G>A	p.Glu1794Lys	0.0748283	NPV95
BRCA1	NM_007294.3	c.5383C>A	p.Leu1795Ile	0.127321	NPV95
BRCA1	NM_007294.3	c.5383C>T	p.Leu1795Phe	0.0224898	NPV95
BRCA1	NM_007294.3	c.5288G>T	p.Gly1763Val	0.952146	PPV95
BRCA1	NM_007294.3	c.5290C>A	p.Leu1764Ile	0.162682	NPV95
BRCA1	NM_007294.3	c.5284A>G	p.Arg1762Gly	0.0713609	NPV95
BRCA1	NM_007294.3	c.5296A>G	p.Ile1766Val	0.0452024	NPV95
BRCA1	NM_007294.3	c.5300G>C	p.Cys1767Ser	0.239612	NPV95
BRCA1	NM_007294.3	c.5285G>T	p.Arg1762Met	0.0179899	NPV95
BRCA1	NM_007294.3	c.5285G>C	p.Arg1762Thr	0.0997127	NPV95
BRCA1	NM_007294.3	c.5267A>G	p.Gln1756Arg	0.0181912	NPV95
BRCA1	NM_007294.3	c.5264C>T	p.Ser1755Phe	0.0667382	NPV95
BRCA1	NM_007294.3	c.5269G>C	p.Asp1757His	0.0409539	NPV95
BRCA1	NM_007294.3	c.5269G>A	p.Asp1757Asn	0.0652775	NPV95
BRCA1	NM_007294.3	c.5271C>A	p.Asp1757Glu	0.0413375	NPV95
BRCA1	NM_007294.3	c.5272A>G	p.Arg1758Gly	0.0152776	NPV95
BRCA1	NM_007294.3	c.5318C>T	p.Thr1773Ile	0.0220196	NPV95
BRCA1	NM_007294.3	c.5321A>G	p.Asn1774Ser	0.0580445	NPV95
BRCA1	NM_007294.3	c.5322C>G	p.Asn1774Lys	0.0441949	NPV95
BRCA1	NM_007294.3	c.5326C>T	p.Pro1776Ser	0.165757	NPV95
BRCA1	NM_007294.3	c.5327C>T	p.Pro1776Leu	0.12539	NPV95
BRCA1	NM_007294.3	c.5311C>T	p.Pro1771Ser	0.00549859	NPV95
BRCA1	NM_007294.3	c.5309G>C	p.Gly1770Ala	0.0236644	NPV95
BRCA1	NM_007294.3	c.5312C>G	p.Pro1771Arg	0.169623	NPV95
BRCA1	NM_007294.3	c.5315T>G	p.Phe1772Cys	0.109453	NPV95

## Sheet: BRCA2
Gene	Reference sequence	HGVS.c	HGVS.p	Pathogenicity score	bin
BRCA2	NM_000059.3	c.9213G>T	p.Glu3071Asp	0.00291025	NPV95
BRCA2	NM_000059.3	c.8084C>T	p.Ser2695Leu	0.00197286	NPV95
BRCA2	NM_000059.3	c.7987G>A	p.Glu2663Lys	0.957305	PPV95
BRCA2	NM_000059.3	c.8462T>C	p.Ile2821Thr	0.0117483	NPV95
BRCA2	NM_000059.3	c.7759C>T	p.Leu2587Phe	0.0114498	NPV95
BRCA2	NM_000059.3	c.8702G>A	p.Gly2901Asp	0.00331267	NPV95
BRCA2	NM_000059.3	c.8011G>T	p.Ala2671Ser	0.0159914	NPV95
BRCA2	NM_000059.3	c.7630G>A	p.Gly2544Ser	0.00207785	NPV95
BRCA2	NM_000059.3	c.7472A>T	p.Gln2491Leu	0.0277817	NPV95
BRCA2	NM_000059.3	c.7684T>G	p.Phe2562Val	0.922291	PPV95
BRCA2	NM_000059.3	c.7894G>A	p.Ala2632Thr	0.0216078	NPV95
BRCA2	NM_000059.3	c.7787G>A	p.Gly2596Glu	0.914574	PPV95
BRCA2	NM_000059.3	c.7823C>A	p.Pro2608Gln	0.0120632	NPV95
BRCA2	NM_000059.3	c.7864A>G	p.Asn2622Asp	0.89703	PPV95
BRCA2	NM_000059.3	c.7867C>T	p.His2623Tyr	0.908337	PPV95
BRCA2	NM_000059.3	c.7874G>T	p.Arg2625Ile	0.903954	PPV95
BRCA2	NM_000059.3	c.7879A>T	p.Ile2627Phe	0.933324	PPV95
BRCA2	NM_000059.3	c.7465G>T	p.Asp2489Tyr	0.00143674	NPV95
BRCA2	NM_000059.3	c.9320T>C	p.Ile3107Thr	9.70272e-05	NPV95
BRCA2	NM_000059.3	c.7462A>G	p.Arg2488Gly	0.096555	NPV95
BRCA2	NM_000059.3	c.9285C>A	p.Asp3095Glu	0.94246	PPV95
BRCA2	NM_000059.3	c.9285C>G	p.Asp3095Glu	0.94246	PPV95
BRCA2	NM_000059.3	c.8243G>A	p.Gly2748Asp	0.94246	PPV95
BRCA2	NM_000059.3	c.7464A>C	p.Arg2488Ser	0.0877737	NPV95
BRCA2	NM_000059.3	c.7880T>A	p.Ile2627Asn	0.904288	PPV95
BRCA2	NM_000059.3	c.7822C>G	p.Pro2608Ala	0.0246952	NPV95
BRCA2	NM_000059.3	c.8662C>T	p.Arg2888Cys	0.00144528	NPV95
BRCA2	NM_000059.3	c.9371A>T	p.Asn3124Ile	0.93651	PPV95
BRCA2	NM_000059.3	c.9089C>T	p.Thr3030Ile	0.00367422	NPV95
BRCA2	NM_000059.3	c.8428A>G	p.Ser2810Gly	0.00242748	NPV95
BRCA2	NM_000059.3	c.9242T>C	p.Val3081Ala	0.0464126	NPV95
BRCA2	NM_000059.3	c.8309C>A	p.Ala2770Asp	0.0223016	NPV95
BRCA2	NM_000059.3	c.7857G>C	p.Trp2619Cys	0.934935	PPV95
BRCA2	NM_000059.3	c.9227G>A	p.Gly3076Glu	0.928264	PPV95
BRCA2	NM_000059.3	c.7751G>A	p.Gly2584Asp	0.130734	NPV95
BRCA2	NM_000059.3	c.8850G>C	p.Lys2950Asn	0.000163193	NPV95
BRCA2	NM_000059.3	c.8377G>A	p.Gly2793Arg	0.89965	PPV95
BRCA2	NM_000059.3	c.9235G>A	p.Val3079Ile	0.000312477	NPV95
BRCA2	NM_000059.3	c.8375T>G	p.Leu2792Arg	0.92285	PPV95
BRCA2	NM_000059.3	c.7876T>C	p.Trp2626Arg	0.919035	PPV95
BRCA2	NM_000059.3	c.9226G>A	p.Gly3076Arg	0.931037	PPV95
BRCA2	NM_000059.3	c.8738A>G	p.Asp2913Gly	0.07594	NPV95
BRCA2	NM_000059.3	c.8541A>C	p.Glu2847Asp	0.0307051	NPV95
BRCA2	NM_000059.3	c.8618T>G	p.Phe2873Cys	0.0108948	NPV95
BRCA2	NM_000059.3	c.8971C>T	p.Arg2991Cys	0.00259555	NPV95
BRCA2	NM_000059.3	c.9008G>A	p.Gly3003Glu	0.855463	PPV95
BRCA2	NM_000059.3	c.9016T>G	p.Tyr3006Asp	0.925905	PPV95
BRCA2	NM_000059.3	c.9155G>T	p.Arg3052Leu	0.929364	PPV95
BRCA2	NM_000059.3	c.8471G>C	p.Arg2824Thr	0.852248	PPV95
BRCA2	NM_000059.3	c.9539T>C	p.Leu3180Pro	0.848973	PPV95
BRCA2	NM_000059.3	c.9535A>G	p.Lys3179Glu	0.00195625	NPV95
BRCA2	NM_000059.3	c.9539T>G	p.Leu3180Arg	0.0917279	NPV95
BRCA2	NM_000059.3	c.9374T>A	p.Leu3125His	0.941757	PPV95
BRCA2	NM_000059.3	c.8378G>A	p.Gly2793Glu	0.897085	PPV95
BRCA2	NM_000059.3	c.9364G>C	p.Ala3122Pro	0.920423	PPV95
BRCA2	NM_000059.3	c.9335A>G	p.Asp3112Gly	0.00167652	NPV95
BRCA2	NM_000059.3	c.9334G>A	p.Asp3112Asn	8.67722e-05	NPV95
BRCA2	NM_000059.3	c.9263C>T	p.Ala3088Val	2.5856e-05	NPV95
BRCA2	NM_000059.3	c.9226G>C	p.Gly3076Arg	0.931037	PPV95
BRCA2	NM_000059.3	c.8393C>T	p.Pro2798Leu	0.00422784	NPV95
BRCA2	NM_000059.3	c.8456A>T	p.Asp2819Val	0.89703	PPV95
BRCA2	NM_000059.3	c.7895C>G	p.Ala2632Gly	0.0144131	NPV95
BRCA2	NM_000059.3	c.7955T>G	p.Val2652Gly	0.91046	PPV95
BRCA2	NM_000059.3	c.7970A>C	p.Lys2657Thr	0.927654	PPV95
BRCA2	NM_000059.3	c.8039A>G	p.Asp2680Gly	0.0210698	NPV95
BRCA2	NM_000059.3	c.8165C>T	p.Thr2722Ile	0.887111	PPV95
BRCA2	NM_000059.3	c.8242G>A	p.Gly2748Ser	0.940327	PPV95
BRCA2	NM_000059.3	c.8258T>C	p.Leu2753Pro	0.934274	PPV95
BRCA2	NM_000059.3	c.8294G>A	p.Cys2765Tyr	0.00205948	NPV95
BRCA2	NM_000059.3	c.8345G>A	p.Ser2782Asn	0.000500071	NPV95
BRCA2	NM_000059.3	c.8356G>C	p.Ala2786Pro	0.889666	PPV95
BRCA2	NM_000059.3	c.8398C>T	p.Pro2800Ser	0.00911321	NPV95
BRCA2	NM_000059.3	c.8443G>A	p.Val2815Ile	0.00163395	NPV95
BRCA2	NM_000059.3	c.9218A>G	p.Asp3073Gly	0.922291	PPV95
BRCA2	NM_000059.3	c.7993G>T	p.Asp2665Tyr	0.00514372	NPV95
BRCA2	NM_000059.3	c.9437T>C	p.Phe3146Ser	0.925905	PPV95
BRCA2	NM_000059.3	c.7826G>T	p.Gly2609Val	0.92285	PPV95
BRCA2	NM_000059.3	c.8059G>T	p.Val2687Phe	0.908606	PPV95
BRCA2	NM_000059.3	c.7448G>A	p.Ser2483Asn	0.00037525	NPV95
BRCA2	NM_000059.3	c.7712A>G	p.Glu2571Gly	0.000129425	NPV95
BRCA2	NM_000059.3	c.9454G>A	p.Glu3152Lys	0.000614365	NPV95
BRCA2	NM_000059.3	c.7874G>A	p.Arg2625Lys	0.00737838	NPV95
BRCA2	NM_000059.3	c.7562T>C	p.Ile2521Thr	0.0050088	NPV95
BRCA2	NM_000059.3	c.9227G>T	p.Gly3076Val	0.904144	PPV95
BRCA2	NM_000059.3	c.8479C>T	p.Pro2827Ser	0.00130326	NPV95
BRCA2	NM_000059.3	c.8573A>G	p.Gln2858Arg	0.000775913	NPV95
BRCA2	NM_000059.3	c.9205T>C	p.Cys3069Arg	0.0216926	NPV95
BRCA2	NM_000059.3	c.8545A>G	p.Lys2849Glu	0.0014836	NPV95
BRCA2	NM_000059.3	c.9284A>G	p.Asp3095Gly	0.92821	PPV95
BRCA2	NM_000059.3	c.8134G>A	p.Asp2712Asn	0.000289467	NPV95
BRCA2	NM_000059.3	c.8168A>C	p.Asp2723Ala	0.936482	PPV95
BRCA2	NM_000059.3	c.8447G>A	p.Gly2816Asp	0.00386755	NPV95
BRCA2	NM_000059.3	c.9275A>G	p.Tyr3092Cys	0.0168011	NPV95
BRCA2	NM_000059.3	c.7868A>G	p.His2623Arg	0.957329	PPV95
BRCA2	NM_000059.3	c.8057T>C	p.Leu2686Pro	0.953997	PPV95
BRCA2	NM_000059.3	c.8739C>G	p.Asp2913Glu	0.000583302	NPV95
BRCA2	NM_000059.3	c.8168A>G	p.Asp2723Gly	0.943856	PPV95
BRCA2	NM_000059.3	c.7916C>T	p.Pro2639Leu	0.105738	NPV95
BRCA2	NM_000059.3	c.8168A>T	p.Asp2723Val	0.938026	PPV95
BRCA2	NM_000059.3	c.8918G>A	p.Arg2973His	0.118815	NPV95
BRCA2	NM_000059.3	c.9076C>G	p.Gln3026Glu	0.0686817	NPV95
BRCA2	NM_000059.3	c.9154C>T	p.Arg3052Trp	0.939535	PPV95
BRCA2	NM_000059.3	c.8378G>T	p.Gly2793Val	0.904144	PPV95
BRCA2	NM_000059.3	c.7940T>C	p.Leu2647Pro	0.934902	PPV95
BRCA2	NM_000059.3	c.8525G>A	p.Arg2842His	0.29531	NPV95
BRCA2	NM_000059.3	c.7565C>T	p.Ser2522Phe	0.113423	NPV95
BRCA2	NM_000059.3	c.7484T>C	p.Ile2495Thr	0.0181417	NPV95
BRCA2	NM_000059.3	c.9302T>G	p.Leu3101Arg	0.906399	PPV95
BRCA2	NM_000059.3	c.8362T>C	p.Trp2788Arg	0.92644	PPV95
BRCA2	NM_000059.3	c.9086C>T	p.Ala3029Val	0.000539624	NPV95
BRCA2	NM_000059.3	c.9104A>G	p.Tyr3035Cys	0.00417961	NPV95
BRCA2	NM_000059.3	c.7529T>C	p.Leu2510Pro	0.924629	PPV95
BRCA2	NM_000059.3	c.7915C>G	p.Pro2639Ala	0.00665474	NPV95
BRCA2	NM_000059.3	c.8382C>G	p.Phe2794Leu	0.0195874	NPV95
BRCA2	NM_000059.3	c.9271G>A	p.Val3091Ile	0.000838695	NPV95
BRCA2	NM_000059.3	c.7559G>T	p.Arg2520Leu	0.00428911	NPV95
BRCA2	NM_000059.3	c.8162T>A	p.Leu2721His	0.946574	PPV95
BRCA2	NM_000059.3	c.9383G>A	p.Arg3128Gln	0.00097989	NPV95
BRCA2	NM_000059.3	c.8737G>C	p.Asp2913His	0.0917439	NPV95
BRCA2	NM_000059.3	c.8897T>C	p.Val2966Ala	0.0985182	NPV95
BRCA2	NM_000059.3	c.9377A>C	p.Gln3126Pro	0.000201256	NPV95
BRCA2	NM_000059.3	c.8420C>T	p.Ser2807Leu	0.07211	NPV95
BRCA2	NM_000059.3	c.8303T>A	p.Leu2768His	0.0294282	NPV95
BRCA2	NM_000059.3	c.8321T>G	p.Leu2774Arg	0.00218829	NPV95
BRCA2	NM_000059.3	c.8090G>A	p.Ser2697Asn	0.000172221	NPV95
BRCA2	NM_000059.3	c.9082G>C	p.Ala3028Pro	0.899488	PPV95
BRCA2	NM_000059.3	c.7876T>A	p.Trp2626Arg	0.919035	PPV95
BRCA2	NM_000059.3	c.8702G>T	p.Gly2901Val	0.00367422	NPV95
BRCA2	NM_000059.3	c.9369C>A	p.Ser3123Arg	0.00148326	NPV95
BRCA2	NM_000059.3	c.8299C>T	p.Pro2767Ser	0.0706161	NPV95
BRCA2	NM_000059.3	c.8167G>C	p.Asp2723His	0.934935	PPV95
BRCA2	NM_000059.3	c.8063T>C	p.Leu2688Pro	0.934935	PPV95
BRCA2	NM_000059.3	c.7598C>G	p.Ser2533Cys	0.00120529	NPV95
BRCA2	NM_000059.3	c.8032A>G	p.Arg2678Gly	0.00034669	NPV95
BRCA2	NM_000059.3	c.8360G>A	p.Arg2787His	0.00683549	NPV95
BRCA2	NM_000059.3	c.7733G>A	p.Gly2578Glu	0.00213242	NPV95
BRCA2	NM_000059.3	c.8350C>T	p.Arg2784Trp	0.851574	PPV95
BRCA2	NM_000059.3	c.7766C>A	p.Pro2589His	0.0114498	NPV95
BRCA2	NM_000059.3	c.7544C>T	p.Thr2515Ile	0.0035803	NPV95
BRCA2	NM_000059.3	c.9172A>G	p.Ser3058Gly	0.000274414	NPV95
BRCA2	NM_000059.3	c.7711G>A	p.Glu2571Lys	0.000185839	NPV95
BRCA2	NM_000059.3	c.8014A>G	p.Ile2672Val	0.00242748	NPV95
BRCA2	NM_000059.3	c.8183T>C	p.Val2728Ala	0.0017785	NPV95
BRCA2	NM_000059.3	c.8464A>T	p.Ile2822Phe	0.207231	NPV95
BRCA2	NM_000059.3	c.7744G>A	p.Ala2582Thr	0.00117443	NPV95
BRCA2	NM_000059.3	c.7580T>C	p.Val2527Ala	0.00120529	NPV95
BRCA2	NM_000059.3	c.8435G>A	p.Gly2812Glu	0.274407	NPV95
BRCA2	NM_000059.3	c.9006A>T	p.Glu3002Asp	0.258261	NPV95
BRCA2	NM_000059.3	c.8036A>G	p.Asp2679Gly	0.00463506	NPV95
BRCA2	NM_000059.3	c.8177A>G	p.Tyr2726Cys	0.848221	PPV95
BRCA2	NM_000059.3	c.7481G>A	p.Arg2494Gln	0.130271	NPV95
BRCA2	NM_000059.3	c.8303T>C	p.Leu2768Pro	0.0075712	NPV95
BRCA2	NM_000059.3	c.7901T>C	p.Met2634Thr	0.0130005	NPV95
BRCA2	NM_000059.3	c.8542G>C	p.Glu2848Gln	0.000817223	NPV95
BRCA2	NM_000059.3	c.8342A>T	p.Asn2781Ile	0.931632	PPV95
BRCA2	NM_000059.3	c.8007A>T	p.Arg2669Ser	0.000176752	NPV95
BRCA2	NM_000059.3	c.7958T>C	p.Leu2653Pro	0.946574	PPV95
BRCA2	NM_000059.3	c.7985C>T	p.Thr2662Met	0.00839385	NPV95
BRCA2	NM_000059.3	c.8115C>G	p.Ser2705Arg	0.00114435	NPV95
BRCA2	NM_000059.3	c.8165C>A	p.Thr2722Lys	0.934935	PPV95
BRCA2	NM_000059.3	c.8450G>T	p.Cys2817Phe	0.00202467	NPV95
BRCA2	NM_000059.3	c.8165C>G	p.Thr2722Arg	0.920964	PPV95
BRCA2	NM_000059.3	c.7786G>A	p.Gly2596Arg	0.87335	PPV95
BRCA2	NM_000059.3	c.8593T>G	p.Leu2865Val	0.00197286	NPV95
BRCA2	NM_000059.3	c.7685T>G	p.Phe2562Cys	0.864762	PPV95
BRCA2	NM_000059.3	c.8167G>A	p.Asp2723Asn	0.950408	PPV95
BRCA2	NM_000059.3	c.9367A>G	p.Ser3123Gly	0.0130215	NPV95

## Sheet: FGFR3
Gene	Reference sequence	HGVS.c	HGVS.p	Pathogenicity score	bin
FGFR3	NM_000142.4	c.1052C>T	p.Ser351Phe	0.915135	PPV95
FGFR3	NM_000142.4	c.1620C>G	p.Asn540Lys	0.712229	PPV95
FGFR3	NM_000142.4	c.1118A>G	p.Tyr373Cys	0.954376	PPV95
FGFR3	NM_000142.4	c.1052C>G	p.Ser351Cys	0.679587	PPV95
FGFR3	NM_000142.4	c.835A>T	p.Ser279Cys	0.868143	PPV95
FGFR3	NM_000142.4	c.1948A>C	p.Lys650Gln	0.63369	PPV95
FGFR3	NM_000142.4	c.1138G>C	p.Gly380Arg	0.771483	PPV95
FGFR3	NM_000142.4	c.1111A>T	p.Ser371Cys	0.958468	PPV95
FGFR3	NM_000142.4	c.746C>G	p.Ser249Cys	0.846234	PPV95
FGFR3	NM_000142.4	c.1108G>T	p.Gly370Cys	0.967172	PPV95
FGFR3	NM_000142.4	c.802G>T	p.Gly268Cys	0.90804	PPV95
FGFR3	NM_000142.4	c.667C>T	p.Arg223Cys	0.875413	PPV95
FGFR3	NM_000142.4	c.1138G>A	p.Gly380Arg	0.717912	PPV95
FGFR3	NM_000142.4	c.1620C>A	p.Asn540Lys	0.889832	PPV95
FGFR3	NM_000142.4	c.2005C>G	p.Arg669Gly	0.64153	PPV95

## Sheet: HRAS
Gene	Reference sequence	HGVS.c	HGVS.p	Pathogenicity score	bin
HRAS	NM_005343.2	c.412G>A	p.Gly138Ser	0.199666	NPV95
HRAS	NM_005343.2	c.34G>A	p.Gly12Ser	0.178904	NPV95
HRAS	NM_005343.2	c.460G>A	p.Asp154Asn	0.286524	NPV95
HRAS	NM_005343.2	c.437C>T	p.Ala146Val	0.949427	PPV95
HRAS	NM_005343.2	c.37G>T	p.Gly13Cys	0.540228	PPV95
HRAS	NM_005343.2	c.35G>C	p.Gly12Ala	0.809049	PPV95
HRAS	NM_005343.2	c.535C>G	p.Pro179Ala	0.236608	NPV95
HRAS	NM_005343.2	c.173C>T	p.Thr58Ile	0.672655	PPV95
HRAS	NM_005343.2	c.367C>T	p.Arg123Cys	0.208401	NPV95
HRAS	NM_005343.2	c.175G>A	p.Ala59Thr	0.717455	PPV95
HRAS	NM_005343.2	c.364G>A	p.Ala122Thr	0.222191	NPV95
HRAS	NM_005343.2	c.5C>T	p.Thr2Met	0.15582	NPV95
HRAS	NM_005343.2	c.383G>C	p.Arg128Pro	0.209414	NPV95
HRAS	NM_005343.2	c.503T>C	p.Leu168Pro	0.201202	NPV95
HRAS	NM_005343.2	c.238T>A	p.Cys80Ser	0.0784123	NPV95
HRAS	NM_005343.2	c.538G>A	p.Gly180Ser	0.193311	NPV95
HRAS	NM_005343.2	c.424A>C	p.Ile142Leu	0.189605	NPV95
HRAS	NM_005343.2	c.394G>A	p.Asp132Asn	0.144675	NPV95
HRAS	NM_005343.2	c.515A>G	p.Asn172Ser	0.241415	NPV95
HRAS	NM_005343.2	c.532G>C	p.Gly178Arg	0.207182	NPV95
HRAS	NM_005343.2	c.97G>A	p.Asp33Asn	0.0889641	NPV95
HRAS	NM_005343.2	c.544A>G	p.Met182Val	0.211817	NPV95
HRAS	NM_005343.2	c.382C>T	p.Arg128Trp	0.199577	NPV95
HRAS	NM_005343.2	c.482G>A	p.Arg161His	0.216298	NPV95
HRAS	NM_005343.2	c.388G>C	p.Ala130Pro	0.162222	NPV95
HRAS	NM_005343.2	c.539G>A	p.Gly180Asp	0.85369	PPV95
HRAS	NM_005343.2	c.426C>G	p.Ile142Met	0.238226	NPV95
HRAS	NM_005343.2	c.517C>T	p.Pro173Ser	0.143453	NPV95
HRAS	NM_005343.2	c.546G>A	p.Met182Ile	0.194721	NPV95
HRAS	NM_005343.2	c.332T>C	p.Met111Thr	0.209267	NPV95
HRAS	NM_005343.2	c.260C>A	p.Thr87Asn	0.242671	NPV95
HRAS	NM_005343.2	c.490C>T	p.Arg164Trp	0.113557	NPV95
HRAS	NM_005343.2	c.468C>G	p.Phe156Leu	0.93607	PPV95
HRAS	NM_005343.2	c.317C>T	p.Ser106Leu	0.239915	NPV95
HRAS	NM_005343.2	c.4A>G	p.Thr2Ala	0.225721	NPV95
HRAS	NM_005343.2	c.398T>A	p.Leu133His	0.262169	NPV95
HRAS	NM_005343.2	c.518C>T	p.Pro173Leu	0.1837	NPV95
HRAS	NM_005343.2	c.106A>G	p.Ile36Val	0.0910324	NPV95
HRAS	NM_005343.2	c.461A>T	p.Asp154Val	0.132353	NPV95
HRAS	NM_005343.2	c.31G>A	p.Ala11Thr	0.132199	NPV95
HRAS	NM_005343.2	c.422A>G	p.Tyr141Cys	0.164996	NPV95
HRAS	NM_005343.2	c.506G>A	p.Arg169Gln	0.234062	NPV95
HRAS	NM_005343.2	c.203G>A	p.Arg68Gln	0.564753	PPV95
HRAS	NM_005343.2	c.445C>T	p.Arg149Trp	0.735043	PPV95
HRAS	NM_005343.2	c.520C>G	p.Pro174Ala	0.220653	NPV95

## Sheet: IFIH1
Gene	Reference sequence	HGVS.c	HGVS.p	Pathogenicity score	bin
IFIH1	NM_022168.3	c.1134A>T	p.Gln378His	0.183447	NPV95
IFIH1	NM_022168.3	c.1899G>T	p.Glu633Asp	0.190454	NPV95
IFIH1	NM_022168.3	c.2524G>A	p.Glu842Lys	0.171242	NPV95
IFIH1	NM_022168.3	c.2335C>T	p.Arg779Cys	0.806511	PPV95
IFIH1	NM_022168.3	c.2936T>G	p.Leu979Trp	0.963838	PPV95
IFIH1	NM_022168.3	c.2465G>A	p.Arg822Gln	0.20318	NPV80
IFIH1	NM_022168.3	c.1379A>G	p.His460Arg	0.184018	NPV95
IFIH1	NM_022168.3	c.2159G>A	p.Arg720Gln	0.808579	PPV95
IFIH1	NM_022168.3	c.1312T>C	p.Ser438Pro	0.189315	NPV95
IFIH1	NM_022168.3	c.2138C>G	p.Thr713Ser	0.188896	NPV95
IFIH1	NM_022168.3	c.2239G>A	p.Val747Ile	0.174349	NPV95
IFIH1	NM_022168.3	c.986T>C	p.Leu329Pro	0.156732	NPV95
IFIH1	NM_022168.3	c.1114C>G	p.Leu372Val	0.169636	NPV95
IFIH1	NM_022168.3	c.2573T>C	p.Ile858Thr	0.181123	NPV95
IFIH1	NM_022168.3	c.578T>A	p.Leu193His	0.202354	NPV95
IFIH1	NM_022168.3	c.2392A>G	p.Ile798Val	0.227153	NPV80
IFIH1	NM_022168.3	c.2561T>G	p.Met854Arg	0.183022	NPV95
IFIH1	NM_022168.3	c.2893G>A	p.Gly965Ser	0.174297	NPV95
IFIH1	NM_022168.3	c.1885T>G	p.Phe629Val	0.169959	NPV95
IFIH1	NM_022168.3	c.644T>C	p.Val215Ala	0.249686	NPV80
IFIH1	NM_022168.3	c.1855A>G	p.Met619Val	0.177857	NPV95
IFIH1	NM_022168.3	c.527A>G	p.Asn176Ser	0.167937	NPV95
IFIH1	NM_022168.3	c.155C>A	p.Thr52Asn	0.252374	NPV80
IFIH1	NM_022168.3	c.1886T>C	p.Phe629Ser	0.262307	NPV80
IFIH1	NM_022168.3	c.2383G>A	p.Gly795Ser	0.158814	NPV95
IFIH1	NM_022168.3	c.2601G>C	p.Glu867Asp	0.208366	NPV80
IFIH1	NM_022168.3	c.1996C>T	p.Pro666Ser	0.184573	NPV95
IFIH1	NM_022168.3	c.1358T>G	p.Val453Gly	0.169502	NPV95
IFIH1	NM_022168.3	c.2293C>T	p.Pro765Ser	0.157894	NPV95
IFIH1	NM_022168.3	c.1853G>A	p.Arg618Gln	0.191212	NPV95
IFIH1	NM_022168.3	c.2334T>G	p.Phe778Leu	0.16886	NPV95
IFIH1	NM_022168.3	c.481G>A	p.Glu161Lys	0.172884	NPV95
IFIH1	NM_022168.3	c.2857G>A	p.Asp953Asn	0.180713	NPV95
IFIH1	NM_022168.3	c.1552A>G	p.Ile518Val	0.16726	NPV95
IFIH1	NM_022168.3	c.2858A>G	p.Asp953Gly	0.159747	NPV95
IFIH1	NM_022168.3	c.2998T>C	p.Tyr1000His	0.158477	NPV95
IFIH1	NM_022168.3	c.1166G>A	p.Gly389Glu	0.207506	NPV80
IFIH1	NM_022168.3	c.25G>A	p.Glu9Lys	0.215256	NPV80
IFIH1	NM_022168.3	c.2638A>C	p.Ser880Arg	0.166174	NPV95
IFIH1	NM_022168.3	c.2090A>G	p.Glu697Gly	0.182578	NPV95
IFIH1	NM_022168.3	c.2768T>C	p.Ile923Thr	0.170516	NPV95
IFIH1	NM_022168.3	c.1710G>A	p.Met570Ile	0.151131	NPV95
IFIH1	NM_022168.3	c.2788A>C	p.Asn930His	0.200803	NPV95
IFIH1	NM_022168.3	c.2759T>C	p.Ile920Thr	0.197022	NPV95
IFIH1	NM_022168.3	c.226A>T	p.Thr76Ser	0.181241	NPV95
IFIH1	NM_022168.3	c.2506A>G	p.Ser836Gly	0.164799	NPV95

## Sheet: MAP2K2
Gene	Reference sequence	HGVS.c	HGVS.p	Pathogenicity score	bin
MAP2K2	NM_030662.3	c.1112G>A	p.Arg371Gln	0.182393	NPV95
MAP2K2	NM_030662.3	c.784G>A	p.Val262Ile	0.108588	NPV95
MAP2K2	NM_030662.3	c.847G>T	p.Val283Leu	0.152239	NPV95
MAP2K2	NM_030662.3	c.401A>G	p.Tyr134Cys	0.36092	NPV95
MAP2K2	NM_030662.3	c.535C>T	p.Arg179Trp	0.166699	NPV95
MAP2K2	NM_030662.3	c.847G>A	p.Val283Met	0.0909451	NPV95
MAP2K2	NM_030662.3	c.889C>T	p.Arg297Trp	0.139504	NPV95
MAP2K2	NM_030662.3	c.884C>T	p.Ser295Leu	0.121896	NPV95
MAP2K2	NM_030662.3	c.536G>A	p.Arg179Gln	0.167901	NPV95
MAP2K2	NM_030662.3	c.400T>C	p.Tyr134His	0.653622	PPV95
MAP2K2	NM_030662.3	c.181A>G	p.Lys61Glu	0.970355	PPV95
MAP2K2	NM_030662.3	c.1085T>C	p.Met362Thr	0.205443	NPV95
MAP2K2	NM_030662.3	c.806C>G	p.Pro269Arg	0.137561	NPV95
MAP2K2	NM_030662.3	c.171T>A	p.Phe57Leu	0.840163	PPV95
MAP2K2	NM_030662.3	c.281C>T	p.Ser94Leu	0.172425	NPV95
MAP2K2	NM_030662.3	c.183A>C	p.Lys61Asn	0.940143	PPV95
MAP2K2	NM_030662.3	c.844C>T	p.Pro282Ser	0.192451	NPV95
MAP2K2	NM_030662.3	c.619G>A	p.Glu207Lys	0.767519	PPV95
MAP2K2	NM_030662.3	c.274A>G	p.Arg92Gly	0.279618	NPV95
MAP2K2	NM_030662.3	c.335G>T	p.Arg112Leu	0.346939	NPV95
MAP2K2	NM_030662.3	c.856G>A	p.Gly286Arg	0.171319	NPV95
MAP2K2	NM_030662.3	c.640G>A	p.Gly214Arg	0.101335	NPV95
MAP2K2	NM_030662.3	c.643G>T	p.Val215Leu	0.170323	NPV95
MAP2K2	NM_030662.3	c.826G>C	p.Glu276Gln	0.108561	NPV95
MAP2K2	NM_030662.3	c.604G>A	p.Val202Met	0.118929	NPV95
MAP2K2	NM_030662.3	c.554G>A	p.Arg185Gln	0.0763905	NPV95
MAP2K2	NM_030662.3	c.515A>G	p.Lys172Arg	0.113934	NPV95
MAP2K2	NM_030662.3	c.1036G>A	p.Val346Ile	0.128935	NPV95
MAP2K2	NM_030662.3	c.913G>A	p.Val305Ile	0.123335	NPV95
MAP2K2	NM_030662.3	c.836T>C	p.Phe279Ser	0.169179	NPV95
MAP2K2	NM_030662.3	c.1163G>A	p.Arg388Gln	0.0856552	NPV95
MAP2K2	NM_030662.3	c.890G>A	p.Arg297Gln	0.185537	NPV95
MAP2K2	NM_030662.3	c.682G>C	p.Val228Leu	0.106125	NPV95
MAP2K2	NM_030662.3	c.1100C>A	p.Thr367Asn	0.134259	NPV95
MAP2K2	NM_030662.3	c.52A>C	p.Ile18Leu	0.128793	NPV95
MAP2K2	NM_030662.3	c.872C>T	p.Pro291Leu	0.100967	NPV95
MAP2K2	NM_030662.3	c.349C>T	p.Arg117Cys	0.0980448	NPV95
MAP2K2	NM_030662.3	c.692G>T	p.Arg231Leu	0.244279	NPV95
MAP2K2	NM_030662.3	c.794A>T	p.Tyr265Phe	0.137432	NPV95
MAP2K2	NM_030662.3	c.376A>C	p.Asn126His	0.109732	NPV95
MAP2K2	NM_030662.3	c.1157C>T	p.Thr386Ile	0.13741	NPV95
MAP2K2	NM_030662.3	c.1109A>T	p.Lys370Met	0.0994978	NPV95
MAP2K2	NM_030662.3	c.433A>G	p.Ile145Val	0.149659	NPV95
MAP2K2	NM_030662.3	c.320T>A	p.Ile107Asn	0.945037	PPV95
MAP2K2	NM_030662.3	c.34C>A	p.Leu12Ile	0.103315	NPV95
MAP2K2	NM_030662.3	c.907C>T	p.Arg303Cys	0.0854639	NPV95
MAP2K2	NM_030662.3	c.689C>T	p.Thr230Met	0.0964745	NPV95
MAP2K2	NM_030662.3	c.834C>G	p.Ile278Met	0.118312	NPV95
MAP2K2	NM_030662.3	c.1111C>T	p.Arg371Trp	0.0976102	NPV95
MAP2K2	NM_030662.3	c.740A>C	p.Gln247Pro	0.104887	NPV95
MAP2K2	NM_030662.3	c.1170C>G	p.Asn390Lys	0.107922	NPV95
MAP2K2	NM_030662.3	c.938G>A	p.Arg313Gln	0.119986	NPV95
MAP2K2	NM_030662.3	c.1019C>G	p.Pro340Arg	0.115363	NPV95
MAP2K2	NM_030662.3	c.842G>A	p.Arg281Gln	0.0979733	NPV95
MAP2K2	NM_030662.3	c.239C>T	p.Ala80Val	0.136008	NPV95
MAP2K2	NM_030662.3	c.485C>T	p.Ala162Val	0.15839	NPV95
MAP2K2	NM_030662.3	c.1006G>A	p.Gly336Ser	0.213881	NPV95
MAP2K2	NM_030662.3	c.388A>G	p.Ile130Val	0.182765	NPV95
MAP2K2	NM_030662.3	c.971A>G	p.Tyr324Cys	0.111423	NPV95
MAP2K2	NM_030662.3	c.692G>A	p.Arg231His	0.087566	NPV95
MAP2K2	NM_030662.3	c.457G>A	p.Gly153Ser	0.166831	NPV95
MAP2K2	NM_030662.3	c.214T>G	p.Phe72Val	0.109254	NPV95
MAP2K2	NM_030662.3	c.491G>T	p.Arg164Met	0.203482	NPV95
MAP2K2	NM_030662.3	c.333C>G	p.Ile111Met	0.110944	NPV95
MAP2K2	NM_030662.3	c.695C>T	p.Ser232Phe	0.209643	NPV95
MAP2K2	NM_030662.3	c.325C>G	p.Pro109Ala	0.156462	NPV95
MAP2K2	NM_030662.3	c.238G>A	p.Ala80Thr	0.164559	NPV95
MAP2K2	NM_030662.3	c.521G>C	p.Ser174Thr	0.121708	NPV95
MAP2K2	NM_030662.3	c.604G>T	p.Val202Leu	0.173704	NPV95
MAP2K2	NM_030662.3	c.370G>A	p.Glu124Lys	0.131275	NPV95
MAP2K2	NM_030662.3	c.611C>G	p.Ser204Cys	0.101291	NPV95
MAP2K2	NM_030662.3	c.865G>A	p.Gly289Arg	0.121881	NPV95
MAP2K2	NM_030662.3	c.1010T>G	p.Val337Gly	0.157522	NPV95
MAP2K2	NM_030662.3	c.1042A>G	p.Lys348Glu	0.143996	NPV95
MAP2K2	NM_030662.3	c.289A>T	p.Ile97Phe	0.187286	NPV95
MAP2K2	NM_030662.3	c.358C>G	p.Gln120Glu	0.25057	NPV95
MAP2K2	NM_030662.3	c.217G>A	p.Glu73Lys	0.221836	NPV95
MAP2K2	NM_030662.3	c.806C>T	p.Pro269Leu	0.0952742	NPV95
MAP2K2	NM_030662.3	c.841C>T	p.Arg281Trp	0.0967898	NPV95
MAP2K2	NM_030662.3	c.556G>C	p.Glu186Gln	0.108874	NPV95
MAP2K2	NM_030662.3	c.380C>T	p.Ser127Leu	0.126512	NPV95
MAP2K2	NM_030662.3	c.247G>A	p.Gly83Ser	0.203161	NPV95

## Sheet: MAX
Gene	Reference sequence	HGVS.c	HGVS.p	Pathogenicity score	bin
MAX	NM_002382.4	c.329A>C	p.Gln110Pro	0.155034	NPV95
MAX	NM_002382.4	c.397G>A	p.Ala133Thr	0.127793	NPV95
MAX	NM_002382.4	c.341A>C	p.Asn114Thr	0.12729	NPV95
MAX	NM_002382.4	c.406G>A	p.Gly136Arg	0.14965	NPV95
MAX	NM_002382.4	c.268C>T	p.Arg90Trp	0.311887	NPV95
MAX	NM_002382.4	c.197A>G	p.Lys66Arg	0.117378	NPV95
MAX	NM_002382.4	c.299G>A	p.Arg100His	0.132995	NPV95
MAX	NM_002382.4	c.376G>A	p.Ala126Thr	0.163989	NPV95
MAX	NM_002382.4	c.246G>C	p.Gln82His	0.204441	NPV95
MAX	NM_002382.4	c.422G>C	p.Ser141Thr	0.134086	NPV95
MAX	NM_002382.4	c.280C>A	p.Leu94Ile	0.114478	NPV95
MAX	NM_002382.4	c.410G>A	p.Gly137Asp	0.128007	NPV95
MAX	NM_002382.4	c.403G>A	p.Asp135Asn	0.155153	NPV95
MAX	NM_002382.4	c.353C>T	p.Ser118Leu	0.13949	NPV95
MAX	NM_002382.4	c.344A>G	p.Tyr115Cys	0.158842	NPV95
MAX	NM_002382.4	c.415G>A	p.Asp139Asn	0.13917	NPV95
MAX	NM_002382.4	c.346C>G	p.Pro116Ala	0.132845	NPV95
MAX	NM_002382.4	c.25G>T	p.Val9Leu	0.134046	NPV95
MAX	NM_002382.4	c.359A>G	p.Asn120Ser	0.138263	NPV95
MAX	NM_002382.4	c.41A>G	p.Glu14Gly	0.100281	NPV95
MAX	NM_002382.4	c.391A>G	p.Ile131Val	0.120448	NPV95
MAX	NM_002382.4	c.388A>G	p.Thr130Ala	0.187267	NPV95
MAX	NM_002382.4	c.331C>G	p.Leu111Val	0.140733	NPV95
MAX	NM_002382.4	c.133A>G	p.Ser45Gly	0.142835	NPV95
MAX	NM_002382.4	c.425C>T	p.Ser142Leu	0.130292	NPV95

[truncated: 14 more sheets: MSH2, PRKAR1A, PTEN, PTPN11, RIT1, SATB2, SCN5A, SLC2A1, SMAD3, SMAD4, SPRED1, TGFBR2, TP53, ZEB2]
